# Supplementary material for: Gene expression signatures of stepwise progression of Hepatocellular Carcinoma
Source: PLoS One. 2023 Dec 29;18(12):e0296454. doi: 10.1371/journal.pone.0296454 (PMC10756545; doi:10.1371/journal.pone.0296454)
Supplement: S1 Dataset — Survival genes based on modules from tumour samples, and normal and premalignant samples; List of genes in each module; HIR signature; Cell cycle genes. (XLSX) [file pone.0296454.s002.xlsx]

## Sheet: 1.Legend
Korean cohort - List of hub genes from tumour modules of Korean cohort and their survival analysis.
Chinese cohort - List of survival markers in Chinese cohort based on tumour-adjacent normal samples.
HIR signature - Markers of HCC recurrence obtained from "Genomic Predictors for Recurrence Patterns of Hepatocellular Carcinoma: Model Derivation and Validation", PLOS MEDICINE,(2014)
Tumour modules - Genes in tumour modules T1 - T9
TH modules - Genes in modules TH1 - TH6
PH modules - Genes in modules PH1 - PH5
Normal & Premalignant modules - Genes in module N1 - N11
Cell cycle genes - List of cell cycle genes obtained from Gene Ontology Resource Biological processes http://amigo.geneontology.org/amigo/dd_browse and REACTOME Pathway browser https://reactome.org/PathwayBrowser/

## Sheet: 2.Korean cohort 
Gene Symbol	Module	Intramodular connectivity	Survival analysis p-value (Korean cohort)
CLEC1B	T1	13.1409	0.000369057
CRHBP	T1	14.7223	0.000435888
MARCO	T1	14.4654	0.000435888
COLEC10	T1	14.0218	0.000435888
CFP	T1	12.7844	0.000600364
HHIP	T1	10.7626	0.00064034
FCN2	T1	10.1827	0.0022221
FCN3	T1	14.3657	0.00328335
DNASE1L3	T1	12.3392	0.003631
BMP10	T1	14.7076	0.00374499
GDF2	T1	13.1951	0.00374499
PLAC8	T1	10.4072	0.0199204
STAB2	T1	12.5552	0.0227549
CLEC4G	T1	12.2815	0.0227549
SLC27A2	T2	41.1962	0.00101199
GYS2	T2	41.8508	0.00108626
MTHFD1	T2	40.4384	0.0088849
CYP4A22	T2	38.2293	0.0090581
TAT	T2	44.6275	0.00929834
SLCO1B1	T2	42.8686	0.0101064
PLG	T2	43.0146	0.018952
SLC10A1	T2	47.6121	0.0312833
HAO1	T2	47.0997	0.0324299
SERPINC1	T2	44.5059	0.0339316
AZGP1	T2	40.4915	0.040439
CYP4A11	T2	37.6852	0.0457816
RPL23	T3	31.9779	0.000122691
RPL27	T3	31.7205	0.000122691
RPL32	T3	31.5419	0.0012031
RPL23A	T3	29.3899	0.0012031
RPS14	T3	29.3113	0.0012031
RPL37A	T3	29.5329	0.00524895
RPS23	T3	31.8605	0.00652509
RPL10A	T3	32.1759	0.0101075
RPS18	T3	29.5647	0.0101075
RPS27A	T3	30.9257	0.0229157
RPS11	T3	28.3572	0.0274863
RPL5	T3	30.3058	0.0305435
RPL31	T3	32.2608	0.0461612
PUF60	T8	18.2563	0.000801506
TMEM65	T8	15.9344	0.00480658
DSCC1	T8	16.1918	0.0090214
MTDH	T8	18.9944	0.0126412
NUDCD1	T8	20.089	0.0168734
PTK2	T8	19.8068	0.0247744
HSF1	T8	17.6187	0.0280581
SHARPIN	T8	18.4263	0.0304655
PTDSS1	T8	16.0739	0.0329407
ZNF623	T8	18.4602	0.03613
RAD21	T8	18.7324	0.0417037
ARMC1	T8	17.4791	0.0446912
POLA1	T9	148.454	0.00014966
MYBL2	T9	182.586	0.000933543
UBE2C	T9	176.616	0.000933543
STIL	T9	175.513	0.000933543
MCM3	T9	166.671	0.000933543
PARPBP	T9	157.937	0.000933543
BIRC5	T9	149.454	0.000933543
STMN1	T9	147.265	0.000933543
CHEK1	T9	141.298	0.000933543
DLGAP5	T9	149.6	0.00119373
TUBG1	T9	158.739	0.00123111
MSH2	T9	161.919	0.00145304
CDC20	T9	159.669	0.00145304
CDCA5	T9	141.025	0.00145304
FANCI	T9	186.007	0.00152127
KIF23	T9	182.336	0.00152127
KIF11	T9	171.826	0.00152127
CLSPN	T9	168.871	0.00152127
MKI67	T9	165.918	0.00152127
LMNB1	T9	155.571	0.00152127
TACC3	T9	155.23	0.00152127
CENPE	T9	153.152	0.00152127
CENPH	T9	139.967	0.00152127
RBL1	T9	146.109	0.00160334
CENPL	T9	170.444	0.00169449
TTK	T9	153.573	0.00230542
KIF20A	T9	143.533	0.00230542
KIF2C	T9	185.345	0.00508053
ASF1B	T9	178.961	0.00508053
CCNB2	T9	171.233	0.00508053
BARD1	T9	147.269	0.00508053
CDK1	T9	147.242	0.00508053
FANCG	T9	147.19	0.00650614
ANLN	T9	187.132	0.00704593
TPX2	T9	186.79	0.00704593
ECT2	T9	182.097	0.00704593
KIF18B	T9	180.942	0.00704593
KIF15	T9	177.635	0.00704593
MCM2	T9	168.981	0.00704593
PRR11	T9	159.923	0.00704593
TICRR	T9	159.64	0.00704593
INCENP	T9	143.661	0.00704593
CCNB1	T9	155.38	0.00740563
KIFC1	T9	190.013	0.00831712
PRC1	T9	174.997	0.00831712
FEN1	T9	158.42	0.00831712
DBF4	T9	156.889	0.00857587
SMC2	T9	143.793	0.00857587
SUZ12	T9	158.579	0.00883473
NCAPH	T9	189.738	0.0090214
BUB1	T9	182.287	0.0090214
MELK	T9	181.484	0.0090214
UBE2T	T9	154.959	0.0090214
TOPBP1	T9	172.061	0.00940752
SPATS2	T9	140.625	0.00958239
TOP2A	T9	183.045	0.0100738
CDCA8	T9	168.855	0.0100738
CDCA2	T9	153.254	0.0100738
POLA2	T9	144.716	0.0106697
CIT	T9	142.628	0.011561
RRM2	T9	143.902	0.0121286
NUF2	T9	185.032	0.0121397
KIF18A	T9	173.945	0.0121397
CENPF	T9	166.33	0.0121397
NCAPG	T9	163.796	0.0121397
RAD54L	T9	159.778	0.0121397
CENPA	T9	158.213	0.0121397
SMC4	T9	154.799	0.0121397
MCM8	T9	169.753	0.012638
SASS6	T9	161.65	0.012638
NUP155	T9	149.159	0.012798
EXO1	T9	167.115	0.0134827
NDC80	T9	154.582	0.0134827
RFC4	T9	157.674	0.0146993
SKA3	T9	163.786	0.031095
TCF19	T9	142.679	0.031095
CKAP2L	T9	183.143	0.032465
RACGAP1	T9	180.934	0.032465
CENPI	T9	177.341	0.032465
NEK2	T9	171.511	0.032465
DTL	T9	155.211	0.032465
MCM4	T9	144.214	0.032465
FANCB	T9	142.146	0.032465
PLK1	T9	147.036	0.0335777
BUB1B	T9	172.684	0.0399503
FANCD2	T9	165.788	0.0399503
ATAD5	T9	191.277	0.0416392
GINS1	T9	190.724	0.0416392
XRCC2	T9	164.125	0.0416392
NCAPG2	T9	163.392	0.0416392
CENPK	T9	160.202	0.0416392
KNTC1	T9	153.979	0.0416392
TROAP	T9	153.642	0.0416392
E2F1	T9	141.925	0.0416392
DEPDC1	T9	154.649	0.0416562
SPC25	T9	165.035	0.0443308
SKA1	T9	165.761	0.0454964
CDC6	T9	169.823	0.0467498
ESPL1	T9	154.235	0.0476721
ERCC6L	T9	158.627	0.0483905
NCAPD2	T9	156.733	0.0495911
HJURP	T9	168.338	0.0499527

## Sheet: 3.Chinese cohort
Probe	Gene Symbol	Module	Survival analysis p-value (Chinese cohort)
201939_at	PLK2	N3	8.48623e-07
202446_s_at	PLSCR1	N3	0.000821831
200790_at	ODC1	N3	0.0014121
216074_x_at	WWC1	N3	0.00157421
212125_at	RANGAP1	N3	0.0032346
202431_s_at	MYC	N3	0.00401227
206252_s_at	AVPR1A	N3	0.00411872
208152_s_at	DDX21	N3	0.00451215
200798_x_at	MCL1	N3	0.00525671
217911_s_at	BAG3	N3	0.00558182
217996_at	PHLDA1	N3	0.00609166
203737_s_at	PPRC1	N3	0.00645617
221485_at	B4GALT5	N3	0.00724307
219343_at	CDC37L1	N3	0.00733741
213085_s_at	WWC1	N3	0.00810487
204011_at	SPRY2	N3	0.00811995
219622_at	RAB20	N3	0.00939539
206359_at	SOCS3	N3	0.0128613
209305_s_at	GADD45B	N3	0.0140661
209304_x_at	GADD45B	N3	0.0157012
203140_at	BCL6	N3	0.01613
201531_at	ZFP36	N3	0.017469
209050_s_at	RALGDS	N3	0.0190254
218000_s_at	PHLDA1	N3	0.0216762
217999_s_at	PHLDA1	N3	0.0220578
202607_at	NDST1	N3	0.0257893
203144_s_at	KIAA0040	N3	0.0258688
204679_at	KCNK1	N3	0.0271711
213596_at	CASP4	N3	0.0303816
207375_s_at	IL15RA	N3	0.0311243
212657_s_at	IL1RN	N3	0.0332244
208891_at	DUSP6	N3	0.035032
204512_at	HIVEP1	N3	0.0361543
217997_at	PHLDA1	N3	0.03654
206933_s_at	H6PD	N3	0.0366431
221062_at	HS3ST3B1	N3	0.0393885
203499_at	EPHA2	N3	0.0427646
200797_s_at	MCL1	N3	0.0447237
207574_s_at	GADD45B	N3	0.0451426
221128_at	ADAM19	N3	0.0459199
212127_at	RANGAP1	N3	0.0477632
204693_at	CDC42EP1	N10	0.00086372
209919_x_at	GGT1	N10	0.00149694
200916_at	TAGLN2	N10	0.00183282
218681_s_at	SDF2L1	N10	0.00253061
209457_at	DUSP5	N10	0.00272491
211417_x_at	GGT1	N10	0.00272828
221577_x_at	GDF15	N10	0.00364675
222138_s_at	WDR13	N10	0.00406921
217670_at	TSPAN4	N10	0.00445473
204170_s_at	CKS2	N10	0.00573527
201631_s_at	IER3	N10	0.00598083
207826_s_at	ID3	N10	0.00801559
201202_at	PCNA	N10	0.00834073
200852_x_at	GNB2	N10	0.00834315
200661_at	CTSA	N10	0.00849408
201315_x_at	IFITM2	N10	0.00984953
211799_x_at	HLA-C	N10	0.0115015
214909_s_at	DDAH2	N10	0.0129524
201782_s_at	AIP	N10	0.014653
217024_x_at	SIRPA	N10	0.0197783
203890_s_at	DAPK3	N10	0.0218851
208284_x_at	GGT1	N10	0.0269464
213006_at	CEBPD	N10	0.027008
205820_s_at	APOC3	N10	0.0294079
221302_at	KLF15	N10	0.0317993
219475_at	OSGIN1	N10	0.0324943
207027_at	HGFAC	N10	0.0340339
221758_at	ARMC6	N10	0.0386042
204818_at	HSD17B2	N10	0.0397395
207131_x_at	GGT1	N10	0.0407854
201004_at	SSR4	N10	0.0411716
203887_s_at	THBD	N7	0.00035128
203675_at	NUCB2	N7	0.000453794
212312_at	BCL2L1	N7	0.000715164
202180_s_at	MVP	N7	0.00128315
202464_s_at	PFKFB3	N7	0.00214773
219404_at	EPS8L3	N7	0.00262333
200985_s_at	CD59	N7	0.00286191
214091_s_at	GPX3	N7	0.00288278
209488_s_at	RBPMS	N7	0.00309107
208148_at	MYH4	N7	0.00393995
211204_at	ME1	N7	0.00403349
200966_x_at	ALDOA	N7	0.00469959
210538_s_at	BIRC3	N7	0.00632482
200984_s_at	CD59	N7	0.00907207
209734_at	NCKAP1L	N7	0.00929228
212815_at	ASCC3	N7	0.00961095
214853_s_at	SHC1	N7	0.0110751
210609_s_at	TP53I3	N7	0.011608
204929_s_at	VAMP5	N7	0.0118411
211945_s_at	ITGB1	N7	0.0118887
208319_s_at	RBM3	N7	0.0120958
209568_s_at	RGL1	N7	0.0152754
203888_at	THBD	N7	0.0176489
200983_x_at	CD59	N7	0.0201992
204017_at	KDELR3	N7	0.0242678
202790_at	CLDN7	N7	0.0262771
207809_s_at	ATP6AP1	N7	0.0273084
201125_s_at	ITGB5	N7	0.0282075
217901_at	DSG2	N7	0.0292928
214687_x_at	ALDOA	N7	0.0313684
211336_x_at	LILRB1	N7	0.0321924
200678_x_at	GRN	N7	0.0323886
203945_at	ARG2	N7	0.0331788
204638_at	ACP5	N7	0.0360624
206917_at	GNA13	N7	0.0361413
218963_s_at	KRT23	N7	0.0397311
201348_at	GPX3	N7	0.040603
211878_at	CPVL	N7	0.0414326
216896_at	COL4A3	N7	0.0442874
200989_at	HIF1A	N7	0.0446391
203771_s_at	BLVRA	N7	0.0456153
203022_at	RNASEH2A	N7	0.0460508
209901_x_at	AIF1	N7	0.046079
204406_at	FLT1	N7	0.0479021
216041_x_at	GRN	N7	0.0493725
209991_x_at	GABBR2	N5	0.000435755
201466_s_at	JUN	N5	0.00151425
206239_s_at	SPINK1	N5	0.00245055
210517_s_at	AKAP12	N5	0.00292074
212665_at	TIPARP	N5	0.00455346
209189_at	FOS	N5	0.00467811
205249_at	EGR2	N5	0.00581721
214328_s_at	HSP90AA1	N5	0.00584247
201940_at	CPD	N5	0.00762676
215638_at	ERBB3	N5	0.00897339
203634_s_at	CPT1A	N5	0.00943588
217254_s_at	EPO	N5	0.00945873
201464_x_at	JUN	N5	0.0109163
201943_s_at	CPD	N5	0.01106
211679_x_at	GABBR2	N5	0.0121729
200599_s_at	HSP90B1	N5	0.013231
200982_s_at	ANXA6	N5	0.013286
206450_at	DBH	N5	0.0138823
211429_s_at	SERPINA1	N5	0.0141527
208241_at	NRG1	N5	0.0160092
201060_x_at	STOM	N5	0.0169588
201941_at	CPD	N5	0.0178663
218543_s_at	PARP12	N5	0.0203647
201185_at	HTRA1	N5	0.0208448
200968_s_at	PPIB	N5	0.0218333
201942_s_at	CPD	N5	0.024575
200598_s_at	HSP90B1	N5	0.0266085
216609_at	TXN	N5	0.0275586
200967_at	PPIB	N5	0.029558
219255_x_at	IL17RB	N5	0.0303443
210830_s_at	PON2	N5	0.0319509
221523_s_at	RRAGD	N5	0.0324848
204544_at	HPS5	N5	0.035543
217077_s_at	GABBR2	N5	0.0374734
202222_s_at	DES	N5	0.0377364
216449_x_at	HSP90B1	N5	0.0378865
209339_at	SIAH2	N5	0.0393249
219038_at	MORC4	N5	0.0419999
203432_at	TMPO	N5	0.044493
209417_s_at	IFI35	N5	0.0450288
AFFX-HUMISGF3A/M97935_MB_at	STAT1	N5	0.046176
208868_s_at	GABARAPL1	N5	0.0497438

## Sheet: 4.HIR signature
Genes
SOCS3
ATF3
MAFF
CCL20
LOC387763
ADAMTS1
SERPINE1
PHLDA2
THBS1
PHLDA1
C13orf15
IL1RL1
JUN
HSPA1B
MYC
SOD2
ICAM1
IL1RN
RASD1
CCL4
MCL1
EMP1
FLJ36031
SGMS2
RALGDS
SPSB1
TM4SF1
DUSP5
NAMPT
VCAN
LDLR
NCOA7
RGS2
PLK2
MXD1
BHLHE40
BAG3
TSC22D2
G0S2
PLAUR
IER3
ZC3H12A
GADD45B
CDKN1A
ARL5B
ODC1
B3GNT5
GRAMD4
ZNF295
AXUD1
RND1
ADM
C5AR1
PELI1
EPHA2
FPR1
FOSL2
SGK1
SERTAD1
S100A10
SLC20A1
TNFAIP3
ETS2
WEE1
TNFRSF12A
DHODH
DDX21
MAP1LC3B
WWC1
TIPARP
MAFK
SERPINB9
PPP1R15A
FAM46A
CREM
BIRC3
TJP2
SLC2A14
SOCS1
SLC2A3
JUNB
C14orf43
TGIF1
FCN1
STK17A
RIPK4
SERPINB8
B4GALT5
SERPINB1
CASP4
CEBPD
SPRY2
ZFP36
ELF3
PLK3
NOLC1
ARID5B
CCNL1
IRF1
BCL3
DUSP6
AKAP12
PPRC1
SDC4
KIAA0146
SRGN
TNFRSF10D
MAP3K14
CDC37L1
PIM1
IL15RA
MYADM
RP5-1022P6.2
PIM3
JMJD3
PNRC1
KRT18
RLIM
FOSL1
EIF4A1
EHD4
KLF2
NOP58
JUND
LOC653506
GNA13
NUFIP2
ARL4C
FAM60A
WTAP
GLIPR2
C9orf21
BCL6
ITPKC
BTG3
COQ10B
ZFP36L2
MAP1LC3B2
GPR183
TSC22D1
C7orf40
MAPRE1
MAP2K3
KIAA1949
NXT1
JMJD6
RIPK2
CDC42EP1
ZNF410
TGFB3
RPL37A
TMEM49
FAM46C
USP36
CSNK1D
TRAF4
YRDC
JOSD1
ZBTB43
NIP7
SNIP1
PTPN1
ARHGEF5
TNFRSF1A
H3F3A
CCRN4L
F11R
SENP5
ADO
PLEKHO2
C14orf101
CBX1
FAM168A
CCDC93
FAM82A1
UBE4B
C16orf70
TBC1D13
C1orf25
C5orf54
DCUN1D1
C15orf40
MS4A6A
PURA
TNKS
CDK6
MDM1
PRUNE
MPHOSPH9
PTPRF
LOC254128
C2orf68
ERCC4
TIA1
ZFP62
CMTM4
RSC1A1
LOC400657
ZNF658
PTPRJ
LRRC37A2
NR2F2
AGPAT3
ZBTB44
ZNF260
C5orf53
ZNF84
ZNF226
C6orf130
HIF1AN
C14orf132
LOC729082
GIMAP8
ZNF573
PGPEP1
LOC100130097
SLC40A1
NCRNA00087
IDH1
KLHDC10
KLF15
CBR4
TEF
MREG
C14orf139
ZKSCAN1
NHSL1
F11
LOC151438
PRKAB2
CYP4A11
RTP3
ALB

## Sheet: 5.Tumour modules
T1	T2	T3	T4	T5	T6	T7	T8	T9
SAA1	CYP3A4	RELN	CRP	REG3A	MUC13	IGF2	SPINK1	PEG10
C9	GSTA2	GGH	PLA2G2A	RHBG	TSPAN13	AFP	NQO1	GPC3
SAA2	ADH4	DNAJC12	C7	NOTUM	ROBO1	RPS4Y1	APOA4	PAGE2
CYP3A7	SDS	RPS27	DEFB1	DKK4	ERAP2	EPCAM	SCD	PGC
MT1G	CPS1	RPS29	LUM	NKD1	PAGE5	PDZK1IP1	DCAF4L2	GPR88
NNMT	HPD	BPIFB2	SPP1	SULT1E1	GABRE	ACSL4	COX7B2	MAGEA1
MT1E	CYP2A6	FLNC	DCN	GLUL	BCL2L10	IFI27	CYP17A1	XPNPEP2
HAMP	TAT	RPL22L1	PIGR	CLDN2	PKLR	DKK1	COL2A1	S100P
MT1X	PCK1	FTL	LCN2	MME	GLDC	CLRN3	LAPTM4B	SSX1
MT2A	HSD17B13	RPS21	HBB	ODAM	PLA1A	G0S2	REG1A	BEX1
SLC25A47	CHI3L1	RPS12	COL1A1	DHRS2	PHGDH	LGALS4	ENPP2	FADS2
COLEC10	ADH1C	RPL37A	TIMP1	GPAM	SCN9A	ATF5	FER1L6	MEP1A
MARCO	SLC22A1	RCN1	LYZ	TNFRSF19	MNS1	CCL20	PTGFR	MAGEA6
APOA1	CFHR5	SEC11C	EFEMP1	ALDH3A1	DTNA	DLK1	MYO18B	UGT2B11
TDO2	CYP2C9	RPL13A	FGFR2	LGR5	TNP1	DDX3Y	SLC22A9	MAGEA3
MT1M	ADH1B	MAGEH1	COL3A1	CPLX2	MTMR11	BCHE	TRIM71	VIL1
HPGD	HSD11B1	RPS18	VNN1	CST1	EID3	POF1B	FASN	BEX2
CD5L	IGFBP1	RPL7	THBS2	SLC13A3	CHP2	ANXA13	CAV2	PCOLCE2
MT1H	CTH	RPS5	CCDC80	RHOBTB1	BAIAP2L2	TMEM45B	MAL2	SQLE
MBL2	CYP2C8	RPL39	COL1A2	TBX3	AGPAT2	C15orf48	ELOVL2	SGCE
MT1A	HP	AK4	CXCL10	ACSS3	GRB14	STEAP1	UNC93A	SCGN
GPX2	GSTM1	RPS4X	MMP7	FAM3B	CCDC170	NPC1L1	BTNL8	TOP2A
FCN3	CYP8B1	RPL18	OR2I1P	HEPACAM	GDPD4	PEG3	TGM3	PAGE1
OAT	AOX1	RPL30	THBS1	CD36	ATRNL1	IFI6	UGT1A7	MDK
CRHBP	CFHR3	ACTL8	CCL21	SLC6A2	ALS2CL	TSPAN8	SSX3	PRSS3
CXCL2	CYP2B6	RPL8	CDR1	PAGE4	NPM2	SOX4	CSAG1	IGF2BP1
CHST9	THRSP	RPS2	AEBP1	SLC7A11	PLA2G4C	INHBE	GLUD2	UPK3A
FCN2	BHMT	CPA6	SERPINE1	RNF43	GCNT4	UTY	AP1M2	PRKAA2
DNASE1L3	SLC1A2	EIF3E	POSTN	AXIN2	PADI3	ACE2	MAGEA12	IGF2BP2
HGFAC	MFSD2A	ITM2B	MGP	NAGS	HCN3	ZNF331	DDC	CENPF
RASD1	HAO2	RPL18A	S100A6	KCNU1	GSDMB	FRAS1	PNPLA3	ASPM
SLC38A1	APOF	RPL35A	VCAN	LAMA3	AGMAT	SOX9	TMEM150B	TCEAL8
MT1F	GNMT	RPL41	KRT23	AMACR	HSD17B3	WDR72	ZNF676	EPPK1
CD14	UPP2	RPS24	DPT	RBM24	PRSS48	NDRG1	TNFSF10	SLC16A9
SERPINA3	ARG1	TMA7	BGN	CDK6	ANKRD30BL	S100A14	ISX	NRCAM
BCO2	SERPINA7	RPS28	FABP4	GRPR	C1orf210	RASEF	GIPC2	MAGEC2
HKDC1	SPP2	PRDX4	MFAP4	ABCG2	NDUFB7	KCND3	MOGAT3	FADS1
IL32	HRG	RPS19	PDGFRA	ABCC2	DPM3	EHF	PHYHIPL	NUPR1
LEAP2	LECT2	EEF1B2	BICC1	ACSL5	SERINC2	SLC51B	SERPINA12	SLC44A5
PPP1R3C	F9	RPL36	COL14A1	FOXQ1	SCUBE1	MUC5B	ZSCAN31	COL4A5
HSD17B2	ALDOB	NPM3	CCND1	CAP2	VWCE	ISG15	SCPEP1	FAM133A
SEZ6L2	CYP1A2	RPLP0	CFTR	DPP4	IGSF9	AGR2	CNTNAP4	CLGN
GDF2	GYS2	RPS15A	CXCL9	ACSL6	SVIL	STEAP2	ABCC4	SFN
SOD2	TTR	RPL26	IGF1	HHIPL2	FAM102A	CTNND2	HSPA1A	SULT1C2
STEAP3	CYP3A43	SLC40A1	LY6E	SLC45A2	GYG2	CSTA	MROH9	PAGE2B
STAB2	ADH1A	RPS14	UBD	BOK	CAPN12	SLC4A4	OR52E4	SNX7
CDKN1A	AQP9	RPL10	CXCL12	ANKRD29	SLAMF9	BST2	TKT	DSG2
NAT8	GREM2	NAP1L1	INMT	SLC16A1	LDLRAD1	PLEK2	GJA10	MYBL2
SLC1A1	C4BPA	NCMAP	KRT19	SNCAIP	ACTR3C	LAMB3	IL17RB	ANLN
SESN3	CYP2A7	TPT1	FOS	SLC25A27	SAT2	USP9Y	PAQR5	PBK
AMOTL1	SERPINA11	RPL31	CCL19	ZNRF3	SLC16A13	EVC	GPC5	ALDOC
OIT3	APCS	RPL32	DCDC2	FAM169A	NR1D1	UGT2A3	S100A10	DUSP9
FNDC4	HAL	COMMD6	S100A9	GCAT	GPR180	KDM5D	GALK1	CCNE1
SUSD3	FABP1	RPL10A	SPARCL1	BMP4	NMRAL1	ZNF83	PRPS2	ESM1
CLEC4G	UGT2B10	SLC16A12	IFITM1	GLUD1	MPV17L	VNN3	SMLR1	ELOVL7
ART4	AKR1D1	RPSA	NAT2	RASL10B	SLC12A7	CA9	POTEF	MKI67
LRCOL1	CES1	TOMM7	HLA-DRB5	TRIB2	MRPL41	TMED3	PNMA3	ILDR2
TIMD4	PRAMEF10	RPL34	IL7R	ZNF648	ALOX15B	CLDN4	NYNRIN	ME1
STC1	TRIM55	RPS11	VCAM1	TMEM150C	MDM2	SULT1C4	TMEM65	PFN2
HHIP	ALDH1L1	RPS27A	LGALS3BP	ALDH3A2	FN3K	CPE	ALPK3	RRM2
NAMPT	ABCB11	RPL9	LOXL4	CABYR	TRIM35	EPS8L3	TXNRD1	IGF2BP3
SOCS2	GSTA1	MRAP2	COL5A1	EPHB2	FRRS1L	CXCL5	ZNF99	MTNR1B
MATN2	AASS	RPL13	TMEM45A	FBXO31	TRMT11	TRNP1	RANBP17	CCNB1
ICA1	SULT2A1	EEF1A1	GEM	FGF2	SEMA4G	COL5A3	PODXL2	LRRC31
TGFBR3	ACSM1	AHR	AKAP12	CTNNA2	C4orf19	IFIT1	TRIM31	SCARA3
PAG1	PON1	RPS8	HABP2	HTR1D	COL26A1	ABCB1	ENPP5	TPX2
SERPINA1	FNDC5	RPL12	F13A1	NPL	FBXO17	PPP1R9A	FGFR4	SERPINI1
DACT2	FMO3	NPM1	SULF1	ITPR2	ZFHX4	B3GNT3	TDRP	GUCY2C
PDE7B	FETUB	RPS3A	PTGDS	TTC9	APOL5	BAMBI	FAM151A	NCAPG
ABCC3	CFHR4	TSPAN6	ACKR3	SLC22A11	MAP3K14	MMP12	NPR2	UBE2T
CETP	GBP7	POLR2L	MYC	ITGA6	IDH2	ANKRD22	THEM5	PSPH
ETS2	RDH16	RPL35	CRISPLD2	ADRB2	PLCZ1	VAT1L	GCNT3	HSPA1B
SPIC	HPX	RPL29	ITGBL1	CNTNAP2	RTP4	USH1C	RDH8	KIF4A
MTRNR2L12	UROC1	RPL37	IGFBP5	APCDD1	EEPD1	PKM	SPON2	DTL
APOLD1	PPARGC1A	RPS23	TAGLN	SLC38A11	SCN8A	ZFY	GNG4	MBNL3
MBOAT1	ABCA8	RPL27	PKHD1	RANBP3L	MRPL12	G6PD	CGREF1	HMGCS1
ERBB2	SLC10A1	PTEN	LAMA2	VSTM4	FAM20C	ENPP3	CTTN	MELK
TRIM15	ETNPPL	FBL	HBA2	NEDD4	THBS3	EIF1AY	FAHD2B	CTAG2
CFI	IGFBP2	RPS6	HGF	SMYD2	PPP4R4	GDF15	CEACAM20	NEK2
DHRS7	SPACA7	RPL7A	KRT7	C1QTNF3	SCAND1	KCNT2	ELOVL6	FAM83D
BMP10	LEPR	RPL23	LIFR	BCL6	TRABD2A	SNAP25	UGT1A10	IGSF3
SLC38A2	UGT1A4	RPL38	PTGIS	SH3GL3	CHDH	SNAI2	NPTX2	FDPS
NRG1	HPR	RPL23A	LYVE1	PLIN1	NOL3	EPO	PABPC1	CDC20
TBC1D4	OTC	ODC1	IGFBP7	PCSK1	NSMF	TP53INP1	SQSTM1	AURKA
SCNN1A	AVPR1A	ROMO1	EGR1	ZNF563	SHANK2	SLC6A8	RAB27B	ECT2
RAB32	UGT2B15	DNPH1	MMP2	COBLL1	ZNF841	HLA-B	CLIC1	GPX7
LURAP1L	APOA5	IMPDH2	COL5A2	DAAM1	AMOT	NT5E	SLC23A1	CDC6
GOLGA8A	FGB	LIN7A	COL6A3	ARHGEF28	GJB1	PRR15L	ONECUT1	XAGE5
PRKD1	GLYAT	RPS13	MOGAT2	ZNF503	KANK2	TMPRSS15	SEZ6	GMNN
LPL	CDO1	RPS3	COLEC11	BIK	ABCA2	ZNF320	COL22A1	FMO1
MPC1	PFKFB1	HSD17B11	TC2N	PRR5L	SLC6A16	MMP9	FERMT1	NUSAP1
COMMD8	SLC22A7	RPS25	SFRP4	RIPPLY1	TAS2R43	LRRC1	TPD52	FZD6
DTX1	FST	RPL21	RGS16	NADK2	ARRB1	TP53I3	ANPEP	GSTA4
PLAC8	ALB	MYCN	CDHR2	RNF217	FBXW5	SUSD4	OR10J5	HAVCR1
CTSD	PGLYRP2	NDUFA4	SOCS3	PARD3B	PHPT1	RAB34	CAPN5	ARMCX3
PLLP	HSD17B6	RPL22	HLA-DRB1	KANK1	ATP7B	CA2	OR52E6	PTTG1
CLEC1B	CYP2C18	TCEAL1	S100A8	FAM8A1	TAS2R4	HK2	GPAA1	THBS4
IL15RA	SLC7A2	SNRPD2	FBLN5	PROK1	ARL6IP1	FGFR3	UBE2U	PCSK9
SAA2-SAA4	ADRA1A	RPL5	A2M	ATOX1	ENOSF1	CDS1	LYNX1	HMMR
GPX1	GLS2	UBA52	CCL2	SULT4A1	MYH14	KIF12	CSPP1	CDK1
NEBL	SLCO1B1	RPS7	CHST4	FBXO32	CEACAM19	XAF1	CHIC1	AKR1C3
CTSO	PRG4	RPLP2	RGS2	LPCAT2	TAS2R46	PPDPF	PCDH20	ATAD2
COLEC12	SLC13A5	RPL28	SVEP1	ABHD1	ZNF483	SOBP	RAC3	ACSS2
TACC1	FGL1	RPL14	VNN2	ASPSCR1	TRIM66	CBX6	TMEM64	B4GALNT2
PPT1	PZP	COX7C	F3	NEK3	FBXO44	SIPA1L2	SOAT2	RPL39L
EPHB6	CFH	RPL11	ACTA2	HABP4	PLEKHG6	MAPK13	NIPAL2	ANO5
RNF152	CYP4A11	EBPL	TM4SF1	C9orf152	PROSER2	OAS2	PARP6	CDKN3
BCL3	ACSM5	SSR4	HLA-DRA	AMER1	FANCC	SREBF1	CCL28	DEPDC1
FOXO1	AKR7A3	RPS26	VSIG4	MYBPH	TAS2R3	FBLIM1	TUBB2A	MCM2
LIMK2	AFM	CCNG1	FMOD	HS6ST1	VASH2	PTP4A3	HLA-G	CD109
CLEC4M	GDA	ZBTB33	COL6A2	MERTK	COBL	GP2	ZPLD1	CKS2
RNF125	DIO1	RPS16	CYBRD1	FAM43A	DEFB108B	ZNF737	FAM184A	KLB
THSD4	SLC27A2	RPS15	ID1	PARVB	ALKBH7	AFF3	ZNF728	NUF2
MPP1	ABCB4	RPL27A	CXCL6	SLC7A6	MAP1LC3A	FREM2	ZNF716	DEPDC1B
SIAE	C6	ISOC2	GGT5	FRMD3	TPCN1	SPOCK1	TTLL4	EIF5A2
C1QTNF7	ACSM2A	RPL4	SPINT1	DAAM2	SESN2	PYROXD2	LRP4	RAB3B
CCDC141	SHBG	HINT1	HLA-DQA2	ATP6V0E2	LLGL2	PDGFA	XKR9	E2F1
DNAJB1	ACSM2B	MRPL15	EPHA3	IQCH	NFIX	SPHK1	TP53INP2	EPB41L1
HORMAD1	CFHR2	ZNF614	SRPX	MAFG	DVL1	SLC22A15	ANKRD30A	TMEM97
CD302	GCGR	RPL15	SAMD5	INSIG2	EPS8L2	ZNF468	QPRT	PRC1
LDHA	AHSG	RPS20	RND3	LYPLAL1	SLC35B4	MX1	C2orf72	IRF6
TTN	PPP1R3G	SMIM20	TESC	ZBTB38	TAS2R5	CAPZA2	HNF4G	SLCO4C1
LILRB5	FTCD	EIF3L	C1QA	SNTG1	WDR59	SLC6A19	NQO2	MET
NIN	BAAT	XBP1	DUOX2	MYH7B	PPP6R2	HLA-F	SNTB1	NEB
GTF3C6	FBP1	RBM3	AQP1	SLC16A11	PDK1	SLC2A1	ZNF418	PYCR1
IL1R2	GLYATL1	IHH	C1QB	SYT15	NFIB	CAMK1D	MTMR4	CDCA7
ANKRD55	UGT3A1	PLS3	IGFBP3	SSTR1	FRMPD1	AGTR1	OPLAH	RNF157
SH3RF1	SERPINC1	PPA1	GSTP1	EIF4EBP2	ERMARD	KCNK1	FGF13	STMN1
NFKBIA	CYP4A22	VKORC1	GBP5	SP5	MPST	APBB1IP	ATP6V1C1	RND2
IL7	TTC36	DDX21	FKBP10	DSP	SLC38A10	HLA-C	CDKN2B	TRIB3
CFP	SYT7	TIMM8B	DKK3	SLC30A2	TACC2	FOXA3	PABPC5	UBE2C
ID2	SLC28A1	RPL17	DUSP5	ADRA2C	LRSAM1	ZC3HAV1L	MID2	HLTF
TIPARP	CA5A		FSTL3	USP35	TAS2R31	PGM2	SCRIB	HMGA1
SYT12	ANO1		FSTL1	AFMID	NME3	IFI44	DPYD	TK1
INPP1	GPT2		ISLR	STARD13	RNF207	PTPRD	CYC1	LSS
TMTC1	RTP3		MMP1	BAIAP2	AGBL2	PCSK5	SCML1	PPM1H
KCNJ5	INSIG1		FBN1	DNAJC15	SLC35G1	CA12	TSPYL2	C12orf75
	CYP2D6		TSC22D3	PREB	LRRC28	RAB11FIP1	GPR75	STARD4
	PDK4		LTBP2	CYB5B	SRRM2	MARCKSL1	LONRF2	BUB1B
	HMGCS2		SLC12A2	CXADR	BAD	ELF3	IL22RA1	ENHO
	UGT2B4		JUNB	HEXA	GAA	SLC44A3	IDH1	GNAZ
	SLC38A4		STEAP4	RGSL1	PLXNB1	HS6ST2	NAP1L3	PAQR9
	GPLD1		LAD1	TEC	NFE2L1	BMP2	SPATA6	TCF19
	PRODH		COL4A2	TMED6	NBPF10	EGLN3	IL11RA	MID1IP1
	CRYAA		CXCR4	MINPP1	TRIM38	HLA-A	SYPL2	CCNB2
	ORM1		COL6A1	MRPS18B	RUFY3	TRIM50	RENBP	MAP2K6
	PAH		VWF	HSDL1	NRSN1	MYO7A	PPFIA1	SORT1
	LPA		TGM2	EML6	MKNK2	MISP	MVK	ZWINT
	XDH		ITGA2	USP54	CAPZA3	TEAD2	YWHAZ	ZNF711
	UGT2B7		SFRP5	THSD1	C2CD4A	TTYH3	OR52E8	ONECUT2
	APOC3		ANTXR1	CPPED1	PER2	ZNF28	HRCT1	FAM111B
	SLC27A5		COL15A1	LAMP3	CSAD	ALDOA	POU5F1	GINS1
	MAT1A		LDHB		LRRC20	NREP	S100A16	KIF14
	SLC17A2		EMP1		MOCS1	RAP1GAP	ZNF426	HMGCR
	ARRDC4		CD74		CNKSR3	PTK6	MOCOS	KCNJ3
	PLG		S100A11		NOXA1	MMP11	RAD21	SKA1
	APOA2		ADAMTS2		DAPK2	CLSTN1	COX6C	LMNB1
	AGXT		DDIT4		TSR3	LSR	PLAG1	TMEM106C
	CYP39A1		FBLN1		AGTRAP	DNM1	CACHD1	MAGED1
	DCXR		HLA-DQB1		CDK10	LPCAT1	SRI	CSRP2
	ANG		GOLM1		PDC	BCAM	PACSIN2	FDFT1
	DUSP1		HLA-DQA1		HIGD1C	KRTCAP3	EFNA1	KNTC1
	ANGPTL3		ADAMTSL2		CCNL2	RASL11A	PPARG	KPNA2
	OGDHL		SMOC2		SBF1	ZNF761	PCYT2	KIF2C
	ASS1		RBP1		RBFOX2	GBP2	ST8SIA3	CENPI
	CFHR1		TXNIP		GRN	LDLR	RALGPS2	GTSF1
	SLC25A15		QSOX1		NINL	SGPP2	AGO2	MCOLN3
	GPX3		HMOX1		ZNF91	THSD7A	SPESP1	MCM8
	GHR		OLFML3		TAS2R19	ZNF160	ETV1	RBP2
	AKR1C4		COL4A1		SNRNP70	GBP1	RDH11	FANCI
	SLC46A3		SEL1L3		ZDHHC14	COL27A1	PTDSS1	RACGAP1
	DPYS		MMRN1		LUC7L	ZNF844	C8orf33	NLGN4X
	NR4A2		SPARC		ZNF577	PYGB	NECAB3	UBE2Q2
	ACOT12		CCL5		EFCAB13	TBL1Y	ZXDB	CENPW
	ETNK2		ASPN		CEACAM16	TYMP	MID1	SKP2
	MYOM1		OLFM4		SLC2A6	NCK2	GRINA	HOMER1
	SLC2A2		ADAMTS1		AGAP6	SLC9A3R2	FTH1	MCM7
	AZGP1		LGALS3		TAS2R13	ZNF813	TPCN2	DLGAP5
	GOT1		CD44		PNPLA2	GLDN	EEF1D	LIN28B
	PIK3C2G		STK39		L3MBTL4	BMF	RRS1	UGDH
	UPB1		MYL9		GPR18	CERS6	MTUS1	TTK
	SLC22A25		PFKFB3		SUMO4	PLEC	CPSF1	EXO1
	NR1I2		STMN2		ZFP14	TRPV4	ADAMTS16	PRAME
	HGD		SULF2		SHANK3	TGIF1	FAM83H	SMC4
	GADD45B		DPYSL3			SLC7A5	INTS8	TEX11
	ITIH3		JAG1			UTRN	THEM6	HELLS
	CYP1A1		CXCL11			DIO2	PTK2	PLCB1
	FGG		PLTP			PKDCC	UQCRB	WDR76
	SIK1		FLNA			PSMB9	OR52N4	ZNF595
	ANGPTL4		C1QC			PCDHB13	SDC2	ASB9
	C8A		PRELP			SRC	SACS	HSPB1
	CYP4F2		FAM171A1			OCA2	OR52N2	ACACA
	CYP2C19		GGT1			TMCO3	ZNF165	B3GNT5
	TBX15		HLA-DPA1			ABCC1	NUDCD1	CDCA2
	KMO		HLA-DPB1			HNF1B	RHOBTB3	CDC25C
	SULT1B1		NTS			INF2	TMEM139	PIEZO2
	ALPL		CTHRC1			NAV2	IGHMBP2	KIFC1
	GPR37		CEACAM6			AFAP1	EXOSC4	ARHGAP11A
	ALDH6A1		FOSB			HSPA4L	MSANTD4	GBA
	GPD1		KLF5			NDUFA4L2	POLR2K	CHML
	HLF		TCN1			ARHGAP18	KLHL5	CTNNAL1
	F11		SGK1			GUCA2A	AGT	ASPH
	ALDH8A1		CPED1			CACNA1D	UNC13C	RFC4
	UBXN10		CD163			TSHZ2	CNTN1	LAMC1
	CGA		IL33			FAM118A	DCAF13	NDC80
	ACSL1		SRGN			ZNF600	ABHD15	UBE2S
	TENM1		LTBP1			GULP1	PLEKHF2	BUB1
	SERPINA4		CXCL1			ZYX	STAMBPL1	HJURP
	EPHX1		SLC2A3			TAP1	CRTAP	RRAGD
	ITIH2		RGS1			LRP12	WIPI1	ZNF367
	WNK3		TIMP2			ASNS	NDUFAF6	SPC24
	CCL16		S100A4			WEE1	SH2D4A	KIF15
	APOH		TMSB10			MYO15B	ZFP30	TMEM98
	FGGY		CRISP3			C5AR2	MICA	CHL1
	INHBC		FBLN2			PLEKHB1	ETV5	FXYD3
	CES2		IER3			DLEU7	RASGRF2	DHCR7
	GADD45G		ST14			PSMB8	SPATC1	KIF11
	FCAMR		GBP3			DMKN	RIPK2	SLC50A1
	ALAS1		ID4			PTPN14	ZIC1	IDI1
	ASPG		PMEPA1			MUC3A	LRRC69	KIF23
	F13B		ANXA5			IMPDH1	HSF1	RASSF3
	TRPM8		SERPINE2			ZNF141	HTATIP2	PLEKHA6
	CYP3A5		ITM2C			RSAD2	PPM1L	ATP1A1
	PROZ		BIRC3			PAPSS2	UBXN2B	COCH
	APOM		CXCL14			MEST	ZSCAN18	MCM6
	KNG1		PLXDC2			CHRD	DSC2	SLC2A5
	TFR2		GABRP			CLDN1	COL24A1	EBP
	TSKU		PRNP			MMP3	MAEL	SPAG5
	ADH6		NAV3			OSBPL3	TRAM1	SSX2IP
	ORM2		CDH11			ZNF124	GRHL1	VSNL1
	TTPA		CCDC3			ATP9A	NDUFB9	MCM3
	NR1I3		CD81			ZNF608	PDIA2	ZNF726
	LRG1		ICAM1			SHROOM3	DGAT1	SCAMP5
	LBP		BACE2			SYNJ2	ZNF471	XK
	MFAP3L		PCOLCE			ZNF532	PARP10	PDZK1
	SLC51A		HSPB8			EVC2	ZNF208	SMC1B
	GFRA1		WLS			SLC45A3	SLC6A14	GREB1
	FGA		APOL3			ARHGEF16	ZNF623	SREBF2
	TF		F2R			PCDHB14	KISS1	CLSPN
	CHAC1		GREM1			NCR3LG1	GSDMD	CCNA2
	ACMSD		PDGFRB			OCIAD2	EIF3H	ZNF704
	SLC6A1		SPINT2			ZNF14	UBR5	CCDC13
	IGSF23		FCGR3A			FIGN	HOXA5	CDH12
	NUGGC		CYBB			CLIP2	OSGIN2	LRP2
	CP		ATP1B3			BSG	OSBPL6	KIAA1522
	DAO		LY96			SDR42E1	THPO	SH3RF2
	SAA4		SCRN1			CPM	OVGP1	MCM4
	PPP1R3B		ADD3			NDUFC2	CELSR3	CLDN15
	GLT1D1		NPNT			HILPDA	ZIC4	BRIP1
	ZFAND5		CD52			FRY	OR52N1	PLOD2
	ZG16		RGS5			CBLC	NR5A2	CKAP2L
	SLC25A25		TACSTD2			SORCS2	CNTFR	ZNF239
	P4HA1		CD69			CDC42EP1	VPS13A	KIF20A
	SRD5A2		IFI44L			CACNA1H	MMAB	HSPH1
	RORC		LGALS1			TRIB1	CMTM8	ETV4
	SLC6A12		BTG2			WNT5A	AZIN1	FOXM1
	CDA		VSIG2			DTX4	LACTB2	EZH2
	GPT		ELN			MTHFD1L	WWP1	MAGEC1
	AMDHD1		TNFRSF21			ZNF611	MAF1	ORC1
	ZBTB16		KCTD12			XCL2	SLC3A2	ZYG11A
	AR		TPM2			CTSH	KLHL21	ARHGEF37
	OLFM2		EMILIN1			CMPK2	SPATA31C2	CDCA7L
	C8B		PLBD1			MT1B	DTD1	ANXA9
	DSG1		ANXA1			MFSD6	SLC9A7	ANKS1B
	SLC25A18		FAM110C			KCTD17	LGALS8	CDC7
	REEP6		PMP22			ZNF808	PUF60	BIRC5
	MYRIP		CD2			EXT1	TPST2	SGK2
	ASL		MARCKS			BTN3A1	MANF	PRIM1
	ECHDC3		COL12A1			SEMA6A	SKAP2	SLC5A9
	MAP3K5		VIM			APOL1	CDC42BPA	ITGA5
	EXPH5		VEGFB			IFITM3	CNPY3	TFRC
	HAO1		INHBA			NPAS2	HMGN3	BLMH
	PBLD		F2RL1			SAMD12	SECTM1	BLVRA
	CMBL		SLC16A7			BCAS1	NIPSNAP1	KITLG
	ITIH1		PTPRC			LAMA5	TMEM147	BRCA1
	KCNJ8		SLC1A5			ZNF43	RRAS2	NT5DC2
	CPB2		HMCN1			AGRN	BRDT	ASAP3
	ACADL		SLC15A1			RAB3D	GRTP1	SCG5
	C1R		TUSC3			DDX60	FAM83G	FIGNL1
	ANXA10		MMP14			VSIG1	ZNF347	NEU1
	AGXT2		WASF3			PCDHGA4	ZNF257	TRIP13
	PIPOX		CAPG			SGIP1	CASR	TARBP1
	F2		ACP5			ANKRD36C	ELMO1	CDCA8
	SORBS2		HEYL			PTPRU	PCDHGA3	TNIK
	SORL1		PHLDA1			MYRF	MAGEB17	ENAH
	ABAT		PFKP			ST7	HIPK2	CKAP4
	CYP27A1		LRRC32			EFNA5	MTDH	CDKN2C
	MASP2		FLRT2			PER1	DSCC1	RAD51AP1
	CGNL1		CYP1B1			DZIP1L	PLS1	MCM10
	CYP4F3		MYH11			SH3PXD2A	CSMD1	FEN1
	MTHFD1		TMSB4X			PDE9A	ARMC1	ACAT2
	SLC38A3		CH25H			PNMA1	ZC3H3	POLQ
	AADAC		CAPN6			CARD10	CADPS2	TRPC1
	SELENBP1		SYNPO2			CDK18	ZFP57	GPR158
	TDRD15		NR4A3			SNRPN	RRM2B	TSPAN3
	TMOD1		ITGA9			CRMP1	CHMP4C	THNSL2
	KLKB1		COL16A1			LMNA	ZNF558	SMO
	GABARAPL1		GXYLT2			SYNM	TALDO1	RAVER2
	APOC1		CTSS			UNC5B	VPS28	CKAP2
	SERPINA10		MZB1			PLEKHH2	MTFR1	TRIM24
	PCK2		EDIL3			CKB	C1orf226	CRIP3
	RBP4		ZFP36			KCNAB2	BEND7	GAS2L3
	ACADSB		COL11A1			NEK10	DEPTOR	ISM1
	F12		CCL18			SLC1A7	INSL6	TYMS
	FMO5		PDLIM3			MEIS2	MRPL13	XRCC2
	SLCO1A2		PODN			DYDC2	ZNF706	FBXO27
	TM4SF5		CDH19			RNF144A	CADM4	CYB561
	DMGDH		MXRA5			C3orf52	SHARPIN	BCL9
	PRODH2		TYROBP			STXBP5	SDF2L1	MUC15
	SERPING1		CTSK			FGD6	DCDC1	ATP8B2
	CCDC177		TMEM47			HYDIN	NME4	ZSWIM5
	SHMT1		LCP1			PLXNB2	TMEM200B	GLRB
	MLIP		PRSS8			ARHGEF2	AVIL	NAP1L2
	CPN2		ID3			ZNF888	TRAPPC6A	PRMT6
	ABCA9		OSMR			ATN1	KIF21B	FRK
	SLC47A1		RNASE1			APOL4	TMPRSS9	SMC2
	GCKR		RAB25			IFIT3	PMFBP1	NXT2
	GCH1		LAMB1			FXYD2	CERK	PRTFDC1
	OASL		TNFRSF11B			COX8A	VPS13B	LAGE3
	ADAMTS17		NOTCH3			TMEM63A	CSTB	RAP2A
	IL6R		CYTIP			SLC30A4	MAP7D2	NSDHL
	RBP7		HTRA1			COLCA2	GPER1	ASB4
	TTC39C		HSPG2			ARHGEF5	RHOC	CDC25B
	ARG2		TRIM22			ABCA1	PTER	PCNA
	TMPRSS6		GPNMB			WNK2	GALM	ACLY
	CLDN14		CYFIP2			CNN3	CPQ	SLC29A4
	GK		SEMA3C			GRID1	NRG4	SPTLC3
	CREG1		LAMC2			CAPN13	OR5H6	EPDR1
	IYD		TMC5			ATOH8	ZHX1	PRR11
	SULT1A2		PTPRS			ZNF117	ME3	CENPE
	EHHADH		KYNU			OAS3	LCOR	SLC29A2
	CYP4F11		IFITM2			DNMT3A	NDUFAB1	HAUS4
	KHK		C1QTNF1			HLA-E	NELL2	E2F8
	HORMAD2		ENC1			ASAP1	GPR160	SOWAHA
	CBS		ESRP1			PI3		NRSN2
	MTTP		ANXA4			CYP26A1		AGPAT5
	GJB2		CRIM1			MBOAT4		PLXNC1
	MOGAT1		SGCB			SHC2		CPD
	SERPINA6		LAPTM5			TRIP10		PABPC1L
	BHMT2		IL1RL1			IFFO2		COQ10A
	SORD		CLIP4			HERC5		SLC12A8
	TPRG1		BHLHE40			ZNF506		ZBTB18
	C5		ENDOD1			PKIB		ENO1
	SLC2A9		MS4A6A			VASN		IRAK1
	KLF15		IL1RAP			GNA12		PRLR
	GRAMD4		DPP7			FLRT3		PGD
	ABCG5		LXN			KIFC3		SHISA4
	FOXP3		MS4A7			DIXDC1		PLA2G1B
	SLC17A1		ITM2A			DIP2C		CORO2A
	IDO2		PCDH9			PAQR8		NEDD4L
	ERRFI1		HLA-DMA			GRAMD1A		GREB1L
	CREB3L3		EZR			NLRC5		MYO5C
	ST3GAL1		MOXD1			GSTO2		ZNF682
	PON3		COL4A4			TMEM92		TCEA3
	APBA1		GJA1			TICAM1		RPSAP58
	PLGLB2		ENG			OAS1		LRRC45
	SRD5A1		AXL			COPZ2		FLVCR1
	C8G		IFI16			IDO1		NHSL1
	PEMT		CAV1			MOB3B		SMARCA1
	RGN		TIMP3			ANKRD65		ZBED6CL
	ADHFE1		TUBA1A			BTN3A3		MSH2
	SERPINF1		NDN			SEMA4B		ZNF525
	C4BPB		CHRDL1			ARID3A		PLOD1
	C3		PLCXD3			STAP2		CROT
	SYBU		COL8A1			FARP1		CACYBP
	SLC2A12		TMEM119			PTPRQ		KCNMB3
	ABCC9		NR4A1			TRIM47		LENG8
	SEC14L2		GZMA			TAGLN2		ATP1B1
	TOB1		CCDC68			ERV3-1		LPIN1
	POR		GFPT2			ZNF253		FLYWCH2
	LDHD		ADAMTS9			MMP13		PCDHB3
	TIGD2		CCDC71L			EFHD2		TTC6
	PGRMC1		PDGFD			MYRFL		RAB11FIP4
	TCP10L		SPON1			TJP3		FRRS1
	SDSL		CDH6			ANKRD36		SPATA25
	ABCG8		FAM180A			DAB2IP		PIR
	DGCR6		CPVL			RALYL		DQX1
	ASGR2		ARL4C			EID1		DSN1
	MST1		EMB			CTDSPL		TUFT1
	RBP5		TPM4			PLXNA3		TMEM14A
	CDHR5		C11orf96			RGL3		SLC29A1
	VTN		CD9			PIEZO1		IGSF8
	ANXA6		ZDBF2			TYRO3		SLC39A1
	CBR1		HLA-DOA			ZNF496		IGFBPL1
	SERPINF2		MYOF			CYTL1		TFDP3
	ABCA10		SH3BGRL			MYO6		HSD17B7
	ABCA6		FNDC1			RERGL		DDIT3
	EPB41L4B		SDCBP2			ACTN4		TMEM141
	IL1RN		TNXB			PKN1		IQGAP3
	ADI1		ALOX5AP			CCNJ		IPO9
	SLC5A6		FGF7			AHI1		SCML2
	RCL1		GSTM3			ZNF431		NRAS
	GAMT		TMEM156			CA13		STIL
	PAIP2B		GPC6			SLC35C1		ULBP2
	C4B		ANXA2			TIAM2		CDHR3
	TSHR		APP			SLAIN1		ARL4A
	UGP2		DUOXA2			SERHL2		RAD54L
	SERPIND1		CD53			PCDHB5		GUCA2B
	CNDP1		STK17B			ZNF708		ARL4D
	CLU		PHLDA3			PELI1		STOX1
	BDH1		UCHL1			FKBP9		DENND2C
	LRRC3		SFRP2			ATP2B4		SNRPE
	C1S		CNTN3			ITPKC		POLA1
	DEPDC7		LIF			ZMYND8		NCAPD2
	PXMP2		MRC2			SRGAP1		KIF18A
	QDPR		GLS			HERC6		KPNA7
	KCNB1		YBX3			FNDC3B		CHKA
	PSD3		KCNS3			NCS1		ZNF32
	FAAH2		CALCRL			BTN3A2		KRTAP20-4
	ASPDH		ECM1			ZNF266		MPP7
	NFIL3		UNC5CL			SKIL		TUBA1B
	DBH		ARHGDIB			FRMD4A		CCDC167
	TMEM176B		MSRB3			PCDHGB2		SLC41A1
	RHOU		IL2RG			FUT2		AJUBA
	RND1		MS4A4A			ALDH18A1		PBX3
	F7		SLFN13			GMDS		MMD
	EPHX2		ITGAV			A4GNT		NCAPH
	IRS2		MAP1B			MYO1C		TMEM38B
	C4A		DES			VASP		AGFG2
	TFPI		LMCD1			SLC16A4		ENPP4
	APOE		TNFRSF12A			ODF3B		DHFR
	RHOB		NES			COX7A2		SESTD1
	PLA2G12B		STAT4			RPS6KA1		ADAM15
	ACOX2		PLSCR1			SMPDL3A		PRKAB2
	HAAO		KDELR3			TPD52L1		SLC1A4
	PROC		TSPO			SYT9		DAP
	ALDH2		FPR3			SBNO2		FAM50A
	CUX2		KLF6			LYPD6		SALL4
	SULT1A1		OLFML2B			STX3		NID1
	HOMER2		THY1			TMPRSS3		KATNAL2
	PRAP1		STAT1			TRAF5		CKS1B
	KDM8		OLR1			FKBP14		FANCD2
	TSTD1		RBMS3			STARD3NL		DUSP23
	AADAT		NPY1R			GRB7		ACSL3
	PCSK6		FOLR2			DMBT1		PEA15
	SLC23A2		OXCT1			ALPI		NDUFB11
	APOB		ARNTL2			GMPR		SPINK5
	GNE		TNFAIP2			FABP3		MTMR7
	FMO4		MCAM			MYEF2		STRIP2
	MASP1		ANK3			IKBKE		NCAPG2
	PLCG2		MFGE8			DGKH		FZD5
	CES4A		DSEL			ZNF816		MSI2
	DDT		TES			BLNK		QRICH2
	HIGD1A		APOD			SH3PXD2B		TACC3
	ENPEP		EDNRB			PAK3		RNASEH2A
	TMEM220		SCN7A			NFAT5		SMG5
	SARDH		CD3D			NEURL3		CDCA5
	TMEM82		CD1D			USP18		ATAD5
	DCPS		CYBA			PHIP		PM20D2
	ZNF385B		RNASE6			ZNF568		TOR1AIP2
	CPT1A		KIAA0040			B4GALT5		RBL1
	SLCO2B1		TFF1			MUC20		CYB5R1
	RAB17		AIF1			MIDN		SPC25
	ABLIM3		TWSG1			DNAJC22		RPS6KA3
	CFB		MATN3			PCDHGB1		PRELID2
	KLF9		FPR1			RNF19A		MVD
	CYP2J2		FHL2			ANKRD36B		MLLT11
	ALDH5A1		TLR2			IL1RL2		ZNF300
	LPIN2		CNN2			TGIF2		CENPQ
	ACSM3		STAB1			ZHX2		ASAP2
	TRO		PLVAP			PHF10		UCK2
	PLIN5		ITGB4			TNFRSF10D		CEP55
	PHYHD1		FHL1			RANGAP1		SPINK14
	F10		PLSCR4			ARAP1		SMAD3
	FLVCR2		FGL2			NUAK2		SLC26A6
	TGDS		MDFIC			BIN1		HPRT1
	ACO1		SERPINB9			PLXNA2		MAGED2
	FH		TPM1			ZNF528		CTSV
	MICU3		SAMD9L			PLXND1		DTYMK
	CYB5A		CSF1R			NMB		SNRPB
	ELL2		MAN1A1			MPP3		BARD1
	LRRC2		FAP			ZNF292		KLHL23
	FOLH1		CLDN10			TRIM21		ZNF845
	LCAT		TGFB2			NET1		PACSIN3
	ASGR1		NBEA			ZNF486		CDC25A
	PPP2R1B		ADM			DMTN		RMI2
	METTL7B		CPA3			GPCPD1		DLG5
	SCP2		RAMP3			PLCL2		COA6
	SPTBN2		CCND2			RCAN3		TSPAN33
	GADD45A		ATF3			CYP26B1		ESPL1
	GLYCTK		TGFBI			HIP1R		HPS3
	CHCHD10		GBP4			NOTCH1		RNF187
	PRKAG2		TSPAN12			ZNF626		ZNF256
	SLC19A2		SOX6			GAL3ST1		LRRC42
	CA14		SEMA5A			TULP4		SLC25A33
	TMEM176A		DAB2			TCIRG1		MPZL1
	ZC3H13		SAMSN1			MPRIP		FANCB
	AMBP		TREM2			MFSD10		NPFFR2
	CYP11A1		CRYAB			ACVR1		GORAB
	AQP8		RAB31			CDK19		SEMA6C
	PANK1		PLAU			PLIN3		SCARB1
	SPATA6L		GSPT2			OR2A7		MSI1
	PROS1		AKT3			RAB11FIP5		DNAH14
	LGSN		JUN			ZNF66		CETN2
	EVA1A		PLP2			NBEAL2		CCT3
	ENTPD5		LOX			LRP10		RFX5
	ENPP7		EPSTI1			GNRHR		VSIG10
	N4BP2L1		TNC			MICALL2		ANKRD52
	SLC39A14		ABRACL			STK24		DMP1
	DHTKD1		NFKBIZ			DHX58		MPC2
	ABHD2		FCN1			RNF24		TUBA4A
	PYGL		PDE1A			CDH17		TNFSF4
	ACAT1		CITED2			VOPP1		CNKSR2
	DISP1		MPEG1			FAM117B		PFKFB2
	GDF7		THBD			NOP10		ZNF678
	SIAH2		SEMA3E			C11orf80		LPGAT1
	DUSP10		RGS7BP			KIAA1549		TIMELESS
	RGMB		OGN			NUDT4		TUBG1
	SLC25A30		IGFBP6			MYH9		RMI1
	IRS1		ZDHHC2			CCDC69		RBCK1
	CYP4X1		CTSC			ZNF701		DARS2
	TUBE1		MYO1D			CHD7		TRIM16
	ABCC6		KLF4			ZNF493		SRGAP2B
	CYP4V2		ADAM28			WSB1		CENPA
	PRDX6		FAS			RALGDS		HSP90AB1
	CRYL1		GPRIN3			CSNK1E		CAMSAP2
	NUDT7		PROM1			DENND4A		SHCBP1
	CADM1		C1orf198			FKBP8		POLE2
	GC		WWTR1			PPARD		BRI3BP
	IFNLR1		MEDAG			ANKRD10		KCTD6
	ETFDH		SLC6A6			APOL6		GLA
	MPPED1		RARRES1			C5orf63		BBX
	ACAA2		TPST1			JUP		GOLGA8B
	GOT2		APLNR			ACSS1		SLC9A3R1
	AVPI1		CCR1			CREB3L2		TRIM28
	PHYH		FDCSP			TTC8		CC2D2A
	MAOB		CD4			CD276		VEGFA
	ANKS4B		COL4A3			RASSF7		CCNE2
	ADK		HTRA3			ZNF736		DNAJC6
	GAS2		PAPLN			PNCK		MECOM
	PDE3B		TNFAIP8L3			PPP1R14B		LRRCC1
	UQCRQ		AOAH			MXD1		ZC2HC1A
	SDC1		SCTR			DDX58		ZNF772
	GRAMD1C		FCGR2A			PDE7A		EIF4EBP1
	GRHPR		CLEC2D			HELZ2		FAM217B
	RHCG		DPYSL2			ROBO2		VBP1
	TMEM245		MYO7B			NSUN7		GDAP1
	CFL2		CSRNP1			MACROD2		PRKDC
	C9orf72		CPXM2			TMEM181		TNRC18
	ACADS		FGF14			SMAD5		PIK3C2B
	ESR1		MBNL2			NCOR2		CDC45
	IGFALS		ACTG1			CELSR1		DYNC1I1
	GMNC		RGS10			MEX3A		SLC4A2
	GLTPD2		MAP3K8			PHOSPHO2		UNC13B
	C1orf53		RCAN1			PTPRG		SLC27A3
	DNAJA1		KCNE4			RGS9		DBF4
	TST		TFF2			GLIS2		PAFAH1B3
	SOD1		CLSTN2			TBC1D32		ERICH2
	ACY3		GRAMD1B			NINJ2		DHCR24
	ACOX1		CHSY1			HOOK2		KDM5B
	HSD17B8		ITGB6					SNX22
	RORA		SELP					TFDP1
	SMOC1		MUC1					TUBB4B
	FUOM		GPC4					TRHDE
	MPDZ		SRPX2					RCC2
	CAT		C1orf116					SPAG4
	TM6SF2		FES					PHKA1
	GCDH		ARRDC2					SOX13
	SS18L1		PIM2					ZNF544
	ALAD		ARID5B					ERBB3
	HPN		TEK					ZIC5
	SLC41A2		RAPGEF5					CENPL
	FAXDC2		SLIT2					EFNA4
	USP2		MGLL					ASF1B
	SMIM14		KCNK5					CIT
	PCBD1		PDE3A					CBX5
	HYAL1		SNCG					CCT6A
	HADH		ANKRD1					RAB3C
	HOGA1		TFPI2					STIP1
	SLC16A2		PIM1					PSMD4
	PLGLB1		RCAN2					ARHGEF11
	SAT1		CD48					SIPA1L3
	PC		OBSL1					FSD1L
	ST3GAL6		MSR1					ZNF57
	CDC14B		ADAM9					CDK5RAP2
	PECR		IRF8					POC1A
	HAGH		EHD2					CENPJ
	ST6GAL1		BATF					CXXC4
	ACKR2		PTGS2					CENPK
	POGLUT1		STOM					NUP62CL
	PEX11A		TSPAN15					E2F7
	ARPP21		NGFR					SUCO
	OAF		MNDA					FMR1
	DMRTA1		NCALD					SALL2
	APMAP		SLAMF7					ZBTB7B
	NNT		FOSL2					SOGA1
	SH3BP4		DDR2					NELFE
	ALDH7A1		CLEC10A					TOMM40L
	CPEB3		BCAT1					PARPBP
	ACOT1		C3AR1					ZNF189
	C1RL		SPRY1					MAP4K4
	JMY		GPR183					KIF22
	ANKRD37		CHST15					MYO1A
	BTNL9		LAMA4					NUP210
	CEBPB		LIMCH1					MORC4
	FAH		NEURL1B					CBX1
	KLHL15		SLC7A1					MOSPD1
	FAM149A		BEX4					FANCG
	METTL7A		TNFAIP3					ZNF329
	RETSAT		IKZF3					PARP12
	PALM3		SERPINH1					ZNF551
	ECHS1		DBN1					MCCC1
	ACADM		GALNT18					SIGMAR1
	PEBP1		EGFL7					MRPL21
	SIK2		SYTL2					SLC25A5
	MSRB1		PXDN					KIF18B
	HSD17B4		PTPN13					NAA11
	ENPP1		AKR1B1					SPATS2
	KLF11		HLA-DMB					ITPKA
	SEC16B		DOCK1					GMPS
	STARD10		MAFF					CARD18
	NDRG2		CD93					RBBP8
	ITIH4		IFT57					MAPKAPK2
	CASP9		ADAMTS4					TOPBP1
	C2		MMP19					GNPAT
	MTHFS		GAS6					DLG3
	PDE4DIP		MSN					WASF1
	C11orf54		GIMAP7					PGK1
	DNAJB9		GLIS3					BRCA2
	SLC25A42		CD34					ATRN
	ACADVL		PRSS23					RFC3
	DECR1		KLF10					DEK
	HNMT		TFF3					USP1
	TMEM123		PIK3IP1					TBC1D16
	SUCLG2		FIBIN					PSMD10
	AGL		ADAMTS12					GAPDH
	DUSP16		PI15					GGCT
	DHODH		OLFML1					VAT1
	NUDT8		RASA3					TET1
	ETFB		EPHA2					STOML2
	LONP2		BASP1					PLCG1
	ACAA1		FCER1G					PTGFRN
	SLC7A9		PARP8					AURKB
	H6PD		RASSF8					TROAP
	MCC		EVA1C					KIAA1143
	ABHD14B		ITPR3					GSR
	POLB		NR2F1					CSE1L
	CRYM		CTSE					HSPE1
	ARID3C		GPR174					ZNF283
	GBE1		PDE4B					FUS
	SAR1B		CNN1					ZNF765
	BLVRB		IL1R1					ATP8B1
	ECI1		IGLL5					CABLES2
	HDAC6		HSPA2					CDK5RAP3
	TTC38		SYTL3					RFC1
	AIG1		METTL24					SLBP
	SALL1		MACC1					CBX4
	CAAP1		PTK7					TRAM1L1
	SPRYD4		VCL					MTR
	ABHD6		DHX32					XPOT
	ACOT2		LAMB2					FUCA2
			KRT8					BTBD3
			CCBE1					ZNF586
			IL18					NBPF1
			MYO10					MAST2
			CXCL16					DDX53
			TMEM100					SLC17A5
			DACT1					CENPV
			DUSP6					NT5DC3
			ABCG1					TUBG2
			GPR65					GNAT2
			FGF19					TAF6
			ABI3BP					GRB10
			KLRB1					PRPF3
			FCER1A					CENPM
			GIMAP4					NUCB2
			GPX8					ATXN2L
			HCLS1					ZNF718
			LAMC3					FOXA1
			TGFB3					SRGAP2
			SLC5A1					HSPD1
			ITGA4					MYBL1
			MARVELD1					SRGAP2C
			ADAMDEC1					PSMD2
			VTCN1					PPM1E
			NLRP1					HAX1
			ALLC					SPDYE2
			SLC3A1					SCAMP3
			LYPD6B					ZNF605
			LBH					CMTM4
			BDH2					INTS1
			FMO2					SASS6
			PLA2G7					KIAA0895
			RASSF2					STXBP1
			CHD3					ZNF107
			AMIGO2					SKA3
			PLD1					LBR
			CHST11					TUB
			MYH10					CEP72
			ALOX5					MCM5
			TGFB1					DBI
			NEDD9					RASAL2
			SYT13					TMEM14C
			TSC22D1					SYT1
			RFTN1					PRKCI
			TIAM1					KLHDC9
			PBX1					C17orf67
			CCL24					DVL3
			DOCK11					NDUFA1
			PAM					RNF2
			PALLD					CUTA
			IL18R1					ZBTB41
			MYADM					KAT2A
			PPP1R15A					TBCE
			B2M					PCDHB16
			GNG12					GTF2IRD1
			EDN1					ZNF221
			PLEK					OIP5
			TUBB6					CD200R1L
			QPCT					IRF2BP2
			STMN3					FAM126A
			NLGN4Y					MAD2L1
			FAM229B					E2F3
			SLFN11					DEGS1
			TGFA					PRKCA
			GPR171					MRPL24
			PDP1					LSM2
			SLC25A24					SSNA1
			GZMK					RFC5
			ETS1					HIP1
			CEBPD					MAGEF1
			LMOD1					NEIL3
			CLEC7A					ALCAM
			RAB20					TTLL7
			COX7A1					INTS7
			RASSF9					CAD
			CLEC2B					DCAF16
			PRKG1					ZNF354A
			LHFPL2					USP31
			RASGEF1B					FHOD3
			SLC1A3					ZNF652
			C5AR1					PDPR
			GMFG					CHAF1B
			ITGB8					FKBP4
			ODF2L					TMEM135
			SFXN3					B3GALNT1
			TNS1					ERCC6L
			CELF2					DIAPH3
			IFNGR1					TTC39A
			DOCK8					SLC25A39
			ECSCR					DYRK3
			SLA					WSB2
			MEGF6					PYGO2
			ACTG2					CENPH
			TLR4					TLCD1
			SH3YL1					TUBB4A
			ZEB2					LRIG3
			GPM6A					MASTL
			THEMIS2					PARP1
			IL4R					POGZ
			NFATC2					PLK1
			CD151					ZNF681
			PDLIM1					PDK3
			TMEM30B					TRAF7
			GPR34					ANKS6
			KCNJ16					HYOU1
			NKG7					ESCO2
			TNFRSF1B					MEI4
			MVP					ZNF714
			HK1					ZDHHC4
			IRF1					TMEM74B
			SLC25A36					CCT5
			SDC3					HMGN4
			ITGB2					DDO
			PDGFC					LRRC58
			VMP1					KIF24
			TRPS1					PARD6B
			SNAI1					USP27X
			RNF180					CDK4
			PODXL					BCAP31
			RERG					TPTE
			SPRED1					TULP3
			SELL					YBX2
			CD96					SNTA1
			PERP					ZNF550
			COMT					GPI
			IQGAP1					TMEM9
			CST7					ADM2
			SPIRE1					SCMH1
			CD8A					TSC1
			ARRDC3					CCDC152
			CRYBG3					CEP85
			FILIP1L					INTS3
			MXRA8					CAMK2N1
			PARM1					ZDHHC13
			TMEM154					PCGF3
			PROCR					JAZF1
			FCGBP					ZNF606
			SSTR2					DYRK2
			SIM1					TMPO
			IL10RA					RECQL4
			LIMA1					UBAP2L
			CCDC102B					ILF2
			ITK					PRRC2A
			SLCO2A1					CCDC7
			CLEC14A					SNX27
			ZNF69					PDIA4
			ARL14					GALT
			MTHFD2					CSDE1
			FCGR2B					CALU
			EDNRA					PNKD
			FAT4					RRM1
			CMTM3					ARHGAP5
			DLL4					SLC39A7
			GNB4					LGI4
			BCL2A1					BAIAP2L1
			ANXA3					SPINK6
			NCOA7					SEPHS2
			SETBP1					GALE
			S100A13					P4HA2
			GATA6					PCM1
			PLAT					APOO
			FNDC9					DNMT1
			EFHD1					FAM222A
			COMP					DCAF8L1
			VWA1					LAMTOR2
			WIPF1					C1orf74
			MCTP1					TTC13
			IGF1R					ORC6
			CORO1A					GLO1
			GNG11					PRADC1
			NCKAP1L					CDK2
			RCN3					BTG3
			BMP5					WDHD1
			FRMD6					APLN
			TMEM204					UQCRH
			DYNC2H1					PRRC2B
			LGALS2					VRK1
			UBE2L6					JTB
			PCDH18					WDR27
			DDR1					ZKSCAN3
			ADRA1B					ANKRD61
			HCST					MRPS23
			AMOTL2					MLEC
			RGCC					TSEN15
			ANTXR2					NUP188
			ITPRIP					PSIP1
			WFDC2					CCNYL1
			LY86					MICB
			NTN4					BLM
			PPP1R18					LRP11
			CD300A					DCBLD2
			CDKN1C					EIF3B
			LTBP4					GNAI1
			C12orf57					PLOD3
			DSE					GPRC5D
			SLC4A7					RIBC2
			GSN					KIAA1958
			CCR2					NASP
			CST3					RNF213
			CD248					NEK4
			ZFPM2					SLC26A2
			THEMIS					CCDC34
			ADAMTS5					FBXO5
			GUCY1A2					XPR1
			SYK					PLEKHA8
			HIF1A					CLK2
			BDKRB2					SNRPC
			DOCK10					OGDH
			CLIC2					NABP2
			SERPINB8					HMGB2
			NID2					FOXRED2
			PLEKHA4					ABCD1
			PRRX1					RBBP4
			NCF2					LIG1
			SPATA18					VMA21
			SLC39A10					LMO4
			CD3E					PHKA2
			FRZB					FAM135A
			LEF1					SGCZ
			FMNL2					PCDHB2
			PDPN					BAG2
			PRICKLE2					NVL
			CLIC6					ZNF514
			C6orf141					TRAIP
			SLFN5					AHCY
			MUC6					ZNF518A
			NALCN					RCN2
			FYN					HSPA13
			ANGPTL1					KCTD3
			ARHGEF3					CCSAP
			DDB2					BCAS2
			PTN					ZNF789
			SLC45A4					SLC39A6
			ITGA3					IL17RE
			TMEM51					NPEPPS
			S1PR1					COX7B
			ARHGAP15					HHAT
			MAFB					GLRX2
			BST1					NENF
			PARP15					FBXO45
			HEG1					RAD51C
			ITGA11					DGKE
			F8					LPIN3
			AKNA					SUV39H2
			GPR137B					CERS2
			MAML2					GTPBP2
			AHNAK					KLF13
			PIK3AP1					BAK1
			SATB1					CHD1L
			PAMR1					FOXN2
			JUND					SMS
			LAP3					TRAF2
			UBE2E2					PFDN4
			PLN					ZFAND2A
			IGSF6					NR6A1
			PELI2					RCC1
			SAMD9					MGAT4A
			SLFN12L					ALYREF
			ARHGEF17					WFS1
			PNP					RCOR3
			OMD					RECK
			COL10A1					MAGEB2
			MPZL2					TLX1
			SLC34A2					GATA4
			ITGAL					CHEK1
			RGS4					MAVS
			CACNA2D1					CYP51A1
			ZNF662					CHCHD2
			TP53					AKR1A1
			TINAGL1					MEA1
			SLAMF6					PPIL1
			MXRA7					ZMIZ2
			CD84					PCLO
			KLF7					MDC1
			FCGR3B					UNC119B
			TLR1					MCUR1
			ITGAM					ZNF687
			BHLHE41					CASK
			MRGPRF					ABHD3
			TNFSF13B					RALY
			DMD					OR13H1
			PTPN22					TMEM164
			PYCARD					MKKS
			ARHGEF6					ASRGL1
			DENND2D					TJP2
			GPD1L					ZNF211
			SLC4A3					STXBP6
			AHNAK2					CDK16
			IRAK3					HTATSF1
			AKAP7					ZNF552
			COTL1					IER3IP1
			MCTP2					CASP2
			VGLL3					LIX1L
			UCP2					MED13
			CLEC12A					ZNF572
			NFASC					QSOX2
			SSBP2					DNA2
			SUCNR1					PTPRF
			MFNG					LENEP
			CHPF					PRDX1
			PLA2G5					MKRN3
			FABP5					GNPDA1
			GLIPR1					RPA3
			LIPH					HDHD3
			KBTBD11					CLCN5
			SPOCK2					NFATC2IP
			ZNF880					ATIC
			GPRC5B					ADIPOR1
			FUT6					NME1
			CIITA					SLC22A23
			ARPC1B					PUS7
			RBPMS					LIN9
			CCDC146					GINS2
			PLAC9					MRGBP
			CD163L1					ASH1L
			GIMAP6					PDZD11
			SELPLG					TOR3A
			PRDM1					CCDC15
			CITED4					SF3B4
			CD86					ZNF618
			ANGPTL2					SLC25A44
			SPSB1					CASP8AP2
			CLEC3B					DKC1
			P2RY10					SEC61G
			MS4A4E					CD2AP
			ASAH1					NUCKS1
			TMEM54					RNF216
			RNF145					COX6A1
			PLAUR					CCDC134
			HAS2					ZMYND19
			FUT8					LRRC61
			FHL5					INPPL1
			TMEM252					UHRF1
			TCF4					DONSON
			CCL4					CCDC88A
			EMP3					FNBP1L
			GAS1					FSTL5
			APOBEC3C					TUBB
			GALNT15					SRCAP
			TMC4					SKA2
			S100A12					RAB15
			PIP4K2A					WDR19
			NABP1					NOP56
			PTPRM					CCL23
			CMKLR1					CABIN1
			PKD2					TPD52L2
			ISYNA1					C1orf112
			PLEKHA2					FN3KRP
			GYPC					ZNF669
			NRG3					PFDN6
			CDC42EP3					FAM20B
			ZNF334					RNF17
			DOCK2					TCEA1
			SASH3					MAGEA11
			STS					NUP205
			CD226					TAB3
			SLC44A2					ZNF281
			HAVCR2					NDST1
			CASP1					PAPSS1
			NPR3					INCENP
			RRAS					DCLRE1C
			MSC					CCHCR1
			ARMCX1					TYRP1
			RBMS2					DOLPP1
			SIRPA					PCDHGB4
			UST					UBE2M
			CATSPERB					PSMG3
			CASP4					MAT2A
			RUNX1					SLC16A10
			MRC1					TICRR
			GJA5					IGSF1
			C5orf46					ABHD11
			NRP1					PPP2R3A
			NPTXR					FBXO43
			ITGAX					PLK4
			SLC9A9					ACBD6
			LCP2					DNAJB11
			ALDH1A3					SRM
			PTGS1					HSP90AA1
			PDGFB					CEP250
			ARAP2					CSTF2
			HCK					ZNF587B
			STC2					APOBEC3B
			SUSD2					SNRPD1
			FXYD5					POMZP3
			CARD6					SUZ12
			EEF2					BAZ2A
			PTH1R					CLDN20
			FZD1					CEBPG
			VEPH1					C20orf96
			PTX3					CDKN2AIPNL
			ADAMTS10					RTN3
			GJC1					NUP155
			LAIR1					KIAA2013
			SMAD9					PLA2G6
			TAGAP					ANKRD26
			SYNE2					CYCS
			ZNF354C					ZKSCAN1
			MAP1A					OGT
			INPP4B					EPB41
			PHACTR2					POLD2
			ZFP36L2					L3MBTL3
			PDCD4					HMGN2
			ZSWIM6					NELFB
			SYTL5					WNT3
			IKZF1					MRPS21
			RIN2					ZNF594
			PRCP					NDC1
			EFEMP2					GTSE1
			HSPA6					RGS13
			SCD5					MYO19
			HES1					SETD5
			LST1					ZNF404
			PLA2R1					AIFM2
			GLIPR2					CLPTM1L
			SH2D1A					NUP85
			MRAS					DCTPP1
			CAPN2					DDX39B
			PDE4D					ZNF275
			TLR3					PRH2
			LPAR1					ABHD17C
			FAR1					MAD2L2
			CLEC11A					XPO5
			SIGLEC1					ANGPT2
			SKAP1					CBFA2T2
			PHLDB1					CALM3
			NUAK1					TMEM19
			LIPA					LANCL1
			CPXM1					BRAF
			INPP5D					HPS4
			CD38					TPR
			ATP10D					IQCE
			LOXL2					SRP9
			BNIP3L					CDC14A
			MYLK					RRAGC
			GPRC5A					IFT74
			PCDH17					EHMT2
			SLC44A4					TDRKH
			RBMS1					PTPDC1
			JAK3					IFT52
			UGCG					MAPRE1
			AOC3					NAA20
			ZC3H12A					HAUS6
			SFRP1					TRIM37
			SCARA5					PDXK
			PRF1					SLC35F6
			TLR5					SAMD4B
			PCDHGC3					PRPSAP1
			KLHL3					ZNF587
			RAB8B					ZNF318
			CD59					HSF2
			PREX1					PON2
			FAM83B					CARHSP1
			PLEKHG2					CHAF1A
			TRANK1					PSMB4
			ARSJ					HAUS1
			UPP1					SYT14
			AQP3					CLTA
			MAST4					UBE2Q1
			TRAM2					ZNF671
			CRYBG3					UBL4A
			TRAT1					VPS45
			MAN1C1					GABRA3
			LTB					ACTL6A
			TREH					TMEM170B
			MICAL1					SPICE1
			BCL2					EIF4G3
			IL6					KIF20B
			PLEKHO2					POLR1A
			SEMA6D					ZNF721
			FAM102B					YEATS2
			CLIC4					RHNO1
			FAM13A					POLA2
			ST8SIA4					HEATR1
			ACTN1					NAA40
			CDCP1					RPA2
			CARD16					NIPA1
			GZMH					NT5C3A
			FCGR1A					POLG2
			HBEGF					SLC25A40
			GIMAP2					PITRM1
			DEF6					CRHR2
			C1orf162					TOMM34
			DLC1					TADA1
			SORBS1					MND1
			GABRB3					ZDHHC21
			HEPH					TMCO1
			SPRY2					DDX39A
			ITGA7					TAF1A
			AKR1E2					TBL1XR1
			CSF1					SMC1A
			PTGER4					TIGD1
			PDLIM7					BCORL1
			NCF4					ZIC2
			GCNT1					SPDYE1
			PLK2					SHC1
			CD1C					CHEK2
			RNF144B					TAF1
			NPC2					SLC2A4RG
			EIF4E3					MDM4
			TNNC1					ZDHHC20
			EMCN					POGK
			KIT					RBBP7
			TBC1D9					CTSA
			MPZL3					PDIA3
			FGFR1					MLLT10
			GRK5					SMYD3
			LARP6					EIF2S3
			IFI27L2					KIF2A
			ADAM19					CCDC14
			RAB38					THOC3
			FGD5					TEAD3
			KCNJ15					PALB2
			GAS7					PIP5K1A
			RASSF5					TBC1D13
			MCL1					SOCS7
			GALNT3					IKBIP
			DNAH5					MICAL3
			SELE					PTGES2
			LCK					PLCE1
			PACS1					FBXO22
			IGFBP4					FOXK1
			KRT18					NFYA
			FERMT3					ZSCAN21
			NPDC1					KIAA0100
			MGAT5					DESI2
			OGFRL1					CYSTM1
			WNT4					PMS2
			NCEH1					ZNF26
			IFIT2					EEF1E1
			CERCAM					TOMM20
			ARMCX2
			SYNPO
			PIK3CG
			PRKX
			SUSD1
			AFAP1L1
			DUSP2
			CLMP
			CCR5
			CHST3
			FUT4
			PAPPA
			SLIT3
			OAZ1
			BAG3
			KCTD15
			CYS1
			EPB41L2
			SPI1
			MAPRE2
			DEFA3
			MEF2C
			VMO1
			PNRC1
			GALNT12
			KCNA3
			PIM3
			TNFSF8
			ZMAT3
			PYHIN1
			TANC1
			MDFI
			LSP1
			RGL1
			FHL3
			ULK2
			PIWIL4
			WWC1
			PCDH1
			ELK3
			SLFN12
			RTL1
			MYO1E
			GJA4
			CLDN11
			PPP1R16B
			IL18RAP
			VWA5A
			TGFBR2
			NTRK2
			TTC39B
			PARVA
			SIGIRR
			BTG1
			EDA2R
			DRAM1
			FILIP1
			CSPG4
			NR2F2
			EFNB2
			P2RY13
			ARL6IP5
			RHOQ
			LPAR6
			TAX1BP3
			TM6SF1
			NAALADL2
			LAX1
			MYCT1
			TMCC3
			SEMA3D
			IFNGR2
			ATP13A4
			CXCR6
			SERPINB1
			LRRK2
			CILP
			ABR
			PSMB10
			TRPV2
			S1PR3
			SGCD
			TBC1D1
			GIMAP8
			SPRY4
			RCSD1
			LYN
			ARNT2
			DLL1
			RPS6KA2
			RB1
			DPEP1
			NOSTRIN
			ANK2
			EPB41L3
			EBF1
			PDCD1LG2
			OSBPL1A
			GPC1
			RFTN2
			ITPRIPL2
			RHOJ
			RARB
			GLT8D2
			EVL
			SPNS2
			JAG1
			NRP2
			GNAS
			MYLIP
			ST6GAL2
			MYO5A
			PLA2G4A
			CD79A
			MAP7D3
			RPP25
			KLF2
			ALKBH3
			RASGRP3
			NTM
			SLC28A3
			LOXL1
			LGR6
			BIN2
			CREB5
			PLAGL1
			PTPRB
			CTBP2
			CD209
			RPS27L
			CAPN8
			PLK3
			PRKCQ
			ZNF518B
			DNALI1
			ETHE1
			SERTAD1
			ANGPT1
			TNFAIP8
			SLCO3A1
			TGFBR1
			ARHGAP24
			KDR
			ADAP2
			RSPO3
			DZIP1
			FCGRT
			GOLGA7B
			CHRDL2
			ARHGAP25
			ANKRD18A

## Sheet: 6.TH modules
TH1	TH2	TH3	TH4	TH5	TH6
CYP3A4	PLA2G2A	PEG10	CRP	AFP	COL1A1
ADH4	SAA1	SPINK1	C7	SPP1	COL1A2
CYP2E1	HAMP	GPC3	CYP3A7	IGF2	KRT19
CYP2A6	SAA2	NQO1	LCN2	EPCAM	COL3A1
HPD	C9	S100P	DCN	ACSL4	POSTN
TAT	MT1G	MUC13	HBB	SCD	S100A6
CPS1	CHI3L1	TOP2A	LUM	DLK1	VCAN
HSD17B13	SLC25A47	UGT2B11	APOA4	CDR1	SPARCL1
GSTA2	GSTM1	CENPF	DPT	TM4SF20	SFRP4
SDS	MT1X	ASPM	PIGR	DKK1	SULF1
ADH1C	CYP1A2	COL2A1	DEFB1	XPNPEP2	COL5A1
HSD11B1	MARCO	CCL20	CCL21	PEG3	COL5A2
SLC22A1	MT1E	SQLE	LYZ	PGC	COL15A1
ADH1B	NNMT	ROBO1	PDZK1IP1	POF1B	COL6A3
PCK1	MT1H	VIL1	THBS1	ANXA13	COL4A1
CYP2C9	G0S2	LAPTM4B	FOS	SOX4	AKAP12
CTH	MT2A	EPPK1	HLA-DRB5	DUOX2	COL4A2
CFHR5	MT1M	IGF2BP2	CCL19	ERAP2	OLFM4
CYP2C8	FCN3	NDRG1	MFAP4	SOX9	FKBP10
THRSP	COLEC10	MAGEA1	CFTR	MMP1	VWF
ADH1A	MT1A	ANLN	LY6E	FRAS1	TCN1
CYP8B1	CD5L	UPK3A	INMT	C15orf48	CEACAM6
APOF	CRHBP	MDK	TIMP1	AGR2	CTHRC1
HP	FCN2	IGF2BP1	S100A9	EHF	JAG1
CYP2B6	TRIM55	MKI67	CXCL10	STEAP1	SPARC
MFSD2A	ATF5	CCNB1	HBA2	SULT1C4	GABRP
APCS	TTC36	NUSAP1	AEBP1	PTH2R	RGS16
AOX1	FABP1	PAGE2	SERPINE1	AKR1C2	SLC2A3
GNMT	CLRN3	TPX2	FOSB	WDR72	PMEPA1
BHMT	DNASE1L3	MYBL2	OR2I1P	SPINT1	STMN2
CYP2A7	LYVE1	REG1A	FABP4	REG3A	FBLN1
HAO2	MT1F	SCGN	LGALS4	SLC38A1	TPM2
ARG1	BCHE	MAGEA3	CHST4	FER1L6	LDHB
SLC1A2	CLEC4G	MAGEA6	SOCS3	TMEM45B	PDGFRB
ALDOB	ID1	COL4A5	RELN	CXCL5	CDH11
CFHR3	SLPI	PRSS3	BICC1	CA9	EDIL3
UPP2	RASD1	TERT	FGFR2	TESC	NOTCH3
RDH16	CYP39A1	DSG2	CXCL12	TCEAL8	ADAMTS9
SPP2	SERPINA3	SULT1C2	GSTT1	HOXA13	LAMC2
IGFBP1	IGF1	SLC16A9	PDGFRA	TMED3	SULF2
TTR	SLC22A10	NEK2	SFRP5	NTS	CYP1B1
F9	CD14	FADS2	CCL2	S100A14	MMP14
GREM2	HPGD	DUSP9	GEM	RASEF	SEL1L3
GYS2	PSAT1	RRM2	UBD	TM4SF1	DES
UGT2B10	GADD45B	SFN	ISG15	PKM	LGALS1
CYP3A43	SLC39A5	UBE2T	JUNB	TINAG	SPINT2
C4BPA	LIFR	HMMR	CRISPLD2	ITGA2	GREM1
PRAMEF10	GDF2	MELK	CDHR2	TRNP1	COL12A1
AASS	TMEM45A	CDC20	OAT	COL5A3	HEYL
CES1	PLIN2	ECT2	PTGDS	LAMB3	SFRP2
AQP9	ENO3	PTGFR	S100A8	B3GNT3	TNFRSF21
HPX	TBX15	TRIM71	CXCL9	VNN2	PDLIM3
CYP7A1	KCND3	SGCE	TSPAN13	STC1	CDH6
FMO3	STAB2	ATAD2	BGN	STEAP2	GJA1
GSTA1	OIT3	GABRE	C1QA	FASN	SERPINE2
HGFAC	IGFALS	KIF4A	IL7R	DCDC2	THY1
TDO2	CLDN2	AKR1C3	VNN1	MUC5B	OLFML2B
APOA1	PLEK2	NCAPG	ACKR3	EVC	LTBP1
SLC10A1	BCO2	GPR88	KRT7	PAPPA2	MAP1B
SERPINA11	ALPL	SSX1	EMP1	SCRN1	ANXA5
SULT2A1	CYP7B1	PTTG1	RGS2	SLC12A2	FLRT2
ETNPPL	ARRDC4	MMP12	ENPP2	KLF5	LIF
SHBG	RND3	CCNB2	KRT23	ENPP3	COL8A1
FNDC5	LBP	MEP1A	IGFBP7	CAPN6	CHRDL1
OTC	MME	DTL	ADAMTSL2	SLC6A19	RAB34
APOC3	BCL2L10	TSPAN8	STEAP4	PFKP	PTPRS
ABCB11	HMGB3	PRC1	PKHD1	COL11A1	TIMP3
PGLYRP2	CETP	PAGE1	F3	SCARA3	APOD
PPARGC1A	DHRS2	IGF2BP3	SRPX	PLVAP	TMEM119
HSD17B6	TIMD4	SLC44A5	CYBRD1	HSPA1B	FNDC1
AKR7A3	A2M	ELOVL7	C11orf96	FZD6	TUSC3
SLCO1B3	LRG1	FAM83D	VSIG4	CYP17A1	HSPG2
LEPR	SOD2	PBK	ADAMTS1	ARMCX3	LAMB1
AVPR1A	FCAMR	CDK1	COLEC11	SNAP25	COL16A1
SERPINA7	HEPACAM	NUPR1	AQP1	PTP4A3	MCAM
UGT1A4	BST2	UBE2C	MYC	TMC5	MUC1
LECT2	C1R	PCOLCE2	C1QB	ALDOC	ITGB4
AHSG	CPED1	ME1	HLA-DQA2	TMSB10	YBX3
APOA5	PLA1A	SLC6A8	FBLN5	ITM2C	ESRP1
NAT2	SOCS2	HAVCR1	CXCL6	RPL22L1	NES
UROC1	ABCG5	EPS8L3	CXCR4	SCN9A	HSPB8
GLYAT	ABCG8	MBNL3	CPE	FAM3B	LOX
AZGP1	CD36	CAV2	LAMA2	USH1C	OLR1
SLCO1B1	FNDC4	BEX2	GGT5	MAL2	ITGB6
SPACA7	PHGDH	G6PD	HGF	RGS5	MEDAG
CFHR4	IP6K3	BUB1B	ACE2	DDC	TPM4
ADRA1A	ADCY1	PPP1R9A	PTGIS	SLC1A5	CST1
CDO1	CLEC4M	AURKA	LOXL4	PAGE5	TNC
ASS1	NAT8	DCAF4L2	EGR1	FBLIM1	MFGE8
ACSM2A	CSRNP1	MET	GSTP1	TFF1	FAP
AKR1D1	NR0B2	DEPDC1B	CRISP3	FGFR3	MYADM
ACSM2B	LCAT	IGSF3	ID4	STK39	SPRY1
HRG	P4HA1	NUF2	TACSTD2	SLC2A1	CTSE
IGFBP2	HHIP	CDC6	LGALS3BP	SORT1	RARRES1
HPR	EXPH5	UGT1A7	TSC22D3	DUOXA2	SESN3
ACSM5	BMP10	COX7B2	ZFP36	MROH9	CRIM1
SERPINC1	DACT2	ZNF83	SVEP1	HK2	PLAU
CYP2D6	RCAN1	GUCY2C	HLA-DRB1	GP2	GPR183
SLC13A5	NAMPT	ELOVL2	FSTL3	CAV1	SERPINH1
PFKFB1	NRG1	FADS1	IGFBP3	KIF12	SRPX2
DCXR	PTGR1	STMN1	EPHA3	UCHL1	MYO1D
ALB	CA2	SLC51B	MZB1	C12orf75	KCNE4
UGT2B15	COL18A1	TMPRSS15	NPC1L1	SPHK1	HTRA3
FETUB	HABP2	PAGE2B	IL1RL1	MMP9	SH3BGRL
CYP4A11	RHOB	THBS4	EMILIN1	MATN3	CD93
BAAT	CD1D	UGT1A6	IER3	PLBD1	GXYLT2
FTCD	CCDC71L	ESM1	PRELP	DTNA	RGCC
GPT2	SGK1	CKS2	CXCL14	SIPA1L2	HSPA2
ACSM1	CLEC1B	DLGAP5	ZNF331	OGN	SGCB
CRYAA	APOL3	PFN2	DUSP5	MLPH	CALCRL
FGB	GFRA1	NEB	C1QC	REN	EHD2
PLG	OLFM2	CTNND2	MMRN1	FAM171A1	IFI16
MAT1A	SNX10	ARHGAP11A	HLA-DRA	EGLN3	HTRA1
CFHR2	IFITM2	RACGAP1	CD163	MISP	PALLD
UGT3A1	LIPG	CAPZA2	SRGN	CD34	NDN
UGT2B7	IL27	PSPH	S100A11	CBX6	ACTG2
GLS2	PPP1R1A	GMNN	TYROBP	GGH	SYT13
FST	CCBE1	ABCC4	CHST9	PCSK5	GPC4
ALDH1L1	CCL4	NDC80	OLFML3	HSPB1	VCL
PPP1R3G	INHBB	KIF14	CCL5	NRBP2	TGFB2
MOGAT2	TGFBR3	ZWINT	RHOBTB1	LAMA4	SLC6A6
SLC7A2	MOGAT1	LRRC1	CDKN1A	S100A10	CHD3
CYP4A22	CYFIP2	CDKN3	TC2N	SMPX	GPX8
ORM1	ACADS	PRKAA2	FAM180A	HSPA1A	AKT3
GBP7	PIK3C2G	CLGN	PPP1R3C	HS6ST2	CNN2
SLC27A2	CES3	TTK	CSTA	SOBP	WWTR1
GLYATL1	CEBPD	MCM2	CXCL1	ANXA4	ARID5B
SLC38A4	ABCC2	FAM133A	NR4A1	SGPP2	CRYAB
FBP1	ADAMTS17	KIF2C	VCAM1	UBE2Q2	PAPLN
AGXT	CFP	SNX7	SEZ6L2	ITGAV	COX7A1
CA5A	SLC22A3	GLUD2	HLA-DQA1	ZDBF2	PRRX1
PRODH	DTX1	LMNB1	HLA-DQB1	GLS	TWSG1
ABCB4	DBH	SLC17A4	CCL18	CCL25	FIBIN
RTP3	BDH1	KIFC1	S100A4	PRR15L	COMP
SLC27A5	FKBP5	FANCI	HLA-DPB1	MARCKS	SPOCK1
XDH	TMEM154	KLB	DDIT4	SLFN13	ITGA3
SAA4	SERPINA1	ZNF320	VSIG2	ADAM9	EDNRA
SLC25A15	TDGF1	SLC22A9	CD55	TEAD2	PIK3IP1
C6	ETS2	DEPDC1	C1QTNF1	PAQR5	PXDN
DIO1	SPIC	MYO18B	NPNT	NT5DC2	MTHFD2
PAH	BOK	KIF11	GOLM1	KDELR3	ARL14
GCGR	DNAH11	HELLS	ATP1B3	LPCAT1	PTK7
CYP2C18	TCEA2	PAQR9	GDF15	SEMA3E	TNFAIP8L3
GADD45G	AQP3	HJURP	LAD1	GLDC	TNS1
GDA	TPRG1	CENPW	CD74	BAMBI	CCDC102B
ACOT12	SEC14L4	NRCAM	CCDC3	ANKRD30BL	APLNR
GPD1	SLC2A12	SSX3	PFKFB3	ANXA2	CD248
INSIG1	PLAC8	SERPINI1	NR4A3	ALPK3	NID2
LPA	GPM6A	CCNE1	UNC93A	ALDOA	ECSCR
PZP	DGAT2	HMGA1	TFF2	THSD7A	TSPAN15
MBL2	PLCG2	MCM7	LGALS3	ZC3HAV1L	ADAMDEC1
CYP4F2	CLEC3B	KNTC1	CYBA	ENC1	ISYNA1
HGD	VMO1	GINS1	CLDN4	GUCA2A	EDN1
SLC2A2	FGF23	EZH2	DNAJC12	MAPK13	GPR34
CXCL2	DDTL	CCNA2	HMOX1	KCNK1	AHNAK2
AFM	ADAMTSL3	FAM111B	PLTP	ARHGAP18	AFAP1
CFHR1	C5AR2	TMEM97	SCN7A	TTYH3	PDPN
UGT2B4	AGMO	CKAP2	CD69	BCAT1	LGALS2
SLC17A2	ZMAT1	BUB1	ENDOD1	TMCO3	TGFB1
HMGCS2	CIDEA	ISX	RBP1	TMEM98	SLCO2A1
ITIH3	HSD17B14	ACACA	SLC4A4	HILPDA	DOCK1
ABCA8	F8	E2F1	AGPAT2	PYGB	SFXN3
FGG	ANGPTL6	TGM3	RAMP1	PDGFA	SLC44A4
SLC28A1	SERPINA5	MID1IP1	HLA-DPA1	CLSTN1	DYNC2H1
C8A	ARPP21	SMC4	ST14	SERPINA12	PROCR
GOT1	IFITM3	PIEZO2	PDGFD	GULP1	FLNC
SLC22A7	ABLIM3	KRT20	QSOX1	MMP11	ARRDC2
PDK4	C1orf21	TARBP1	PLCXD3	EPDR1	ITPR3
PON1	ENPEP	CD109	TGM2	GPX7	GPRC5A
GHR	TMPRSS2	MAGEC2	CCND1	C1orf116	PTX3
HAL	LGSN	TP53INP1	ADAMTS4	ELF3	RRAS
OGDHL	EGFR	PABPC1	BTG2	KCNK5	RASA3
FGA	PGBD5	CSPP1	HKDC1	IMPDH1	FHL5
ASPG	GBP1	TRIM31	SDCBP2	GCNT3	SH3YL1
FGF21	IL13RA2	ENAH	SAMD5	VEGFB	ARHGEF17
APOA2	SAA2-SAA4	KIF20A	CAPG	PAG1	TRPS1
NR4A2	EXOC3L4	RDH8	IL33	BLVRA	DDR2
ADH6	CISH	KIF23	ID3	MACC1	PDGFC
CHAC1	MYCL	PCSK9	RBP7	SLC44A3	PDGFB
ALDH6A1	FNDC9	MNS1	CLDN10	LYPD6B	LIMA1
TF	SLC38A2	UGT2A3	IGFBP6	MARCKSL1	SLC25A24
PROZ	RHCG	B4GALNT2	TNFRSF12A	SCPEP1	MYH10
AKR1C4	CTNNA2	EXO1	PODN	FOXN4	ITGA11
F12	RANBP3L	CHML	PPDPF	PLEKHB1	MSN
MASP2	CTSO	KCNT2	TSPO	BMF	PDP1
ANGPTL4	ATOH8	KIF15	PHLDA1	PLEC	PPP1R18
GPLD1	GABBR2	CDC25C	CD44	DBN1	LOXL2
GPT	ASCL1	TCF19	GGT1	TRPC1	GSN
UBXN10	CYP26A1	RPL39L	KCTD12	FOXA3	CPXM1
CGA	PXDC1	ILDR2	GBP3	RPL8	SPRED1
RBP4	SLC16A13	CKMT2	INHBA	MFSD6	MAP1A
ALAS1	SYT9	CENPI	CDH19	PODXL	IL1R1
ANG	OXER1	TK1	BACE2	RPL7	HIF1A
INHBC	GCAT	RBP2	JUN	ANKRD36C	ITPKC
DUSP1	LILRB5	TP53I3	NAV3	IL1RAP	TRIP10
F11	ESPN	CDCA2	KLF4	NCK2	CLEC14A
SLC46A3	MPPED1	LRRC31	TNXB	DMKN	SH3PXD2B
ACSL1	MAMDC4	MCM8	FPR1	STMN3	SCARA5
APOH	GAS2	GSTA4	FCGR3A	NBEA	S1PR1
ASL	CCL3	ONECUT1	CYTIP	CLIC1	FRMD6
SULT1B1	ADRA1B	MOGAT3	ADM	ABCC1	APP
REEP6	OAF	MAGED1	RPS27	TES	RBMS2
FGL1	ARSF	IRF6	ATF3	RAB11FIP1	TMEM51
AMDHD1	PPARA	TFRC	ECM1	LMNA	PLEKHG2
F13B	CHST13	SLC30A10	RNASE1	SIM1	LTB
CYP1A1	ADAMTS13	PLCB1	CYBB	DNM1	CHST11
LEAP2	SAT2	ANO5	CD52	CHP2	PTPRM
SRD5A2	FCGRT	LAMC1	PTPRC	PKDCC	SUSD2
HAO1	FURIN	HMGCS1	CH25H	CDS1	GNG11
SIK1	OCIAD2	GNAZ	GFPT2	ASAP1	TRIB2
CCL16		KPNA2	MS4A6A	IFT57	OXCT1
LDHD		FOXM1	PRSS8	CERS6	ITGAM
ITIH1		ASB9	PRNP	CLVS2
DAO		TKT	HLA-B	FIGN
GPX3		THEM5	EPHA2	APBB1IP
PRODH2		ATP2B2	RPS29	BCAM
ETNK2		POTEF	ALOX5AP	CDKN1C
PEMT		CDCA7	MMP19	DLL4
EPHX1		TYMS	GPNMB	SOX6
SERPINA4		CKAP2L	PTGS2	DDR1
UPB1		TRIP13	HCST	NCR3LG1
PIPOX		CENPE	CPA3	SH3PXD2A
CYP3A5		RAD51AP1	SREBF1	CACNA1D
ASPDH		BTNL8	PCOLCE	FERMT1
APOM		TOX3	OSMR	HNF1B
KNG1		RFC4	RAB25	LHFPL2
ORM2		CDKN2C	NPY1R	NIPAL2
DMGDH		SKP2	TMEM47	KCTD17
CES2		TMEM65	CD2	SRC
F2		MCM10	HLA-C	MPZL1
GABARAPL1		LRP2	MAFF	PLA2G4C
SLC22A25		KCNJ3	ADD3	ZYX
SLC6A12		PHYHIPL	FCN1	AGRN
GRAMD4		ABCB1	ITGA9	MTHFD1L
CDA		SKA1	BHLHE40	GUCA2B
CPB2		ATP6V1C1	AXL	SEMA6A
DPYS		SLC10A5	FOLR2	GLDN
LRCOL1		RANBP17	IGLL5	CMYA5
AR		PYCR1	SLC5A1	ZNF141
NR1I3		HLTF	BIRC3	DBNDD1
SLC25A25		CDCA8	CD81	ODAM
SLC6A1		ZNF737	ITM2A	RPL30
ZFAND5		MCM6	ARL4C	CMTM3
PCK2		BPIFB2	COL4A4	GALNT18
ABAT		BRIP1	TREM2	LIMCH1
RORC		CAP2	PROM1	BLMH
PROC		BRCA1	DPP7	OCA2
C8B		TRIM24	MS4A7	METTL24
C8G		MCM3	WASF3	KRTCAP3
KCNJ8		WDR76	THBD	FXYD2
NR1I2		FXYD3	SNAI2	EVC2
SYT7		GAS2L3	MS4A4A	ATP8B2
ZG16		VSNL1	APOLD1	ZC2HC1A
KLKB1		ZNF468	TNFRSF11B	DZIP1L
MTHFD1		HLA-G	ANKRD22	BCAS1
MFAP3L		NREP	RAMP3	GNB5
ANXA10		PLXNC1	ENG	MECOM
TM4SF5		PRAME	LAPTM5	DAB2
SORL1		SPC24	HMCN1	MBOAT1
MLIP		HSPH1	WLS	FGD6
FGGY		ZPLD1	PCDH9	WEE1
ALDH8A1		NDUFA4L2	SUSD3	NR1D1
OASL		TRIB3	EGFL7	CARD10
AADAC		MAP2	FGL2	ZNF506
TSKU		MYO5C	CCDC68	KITLG
IL32		TMEM106C	TMSB4X	CA12
MT-ND3		ONECUT2	FHL2	NFATC2
ACMSD		ZBED6CL	HLA-F	RAP1GAP
SHMT1		CKAP4	PIM1	ENPP5
TMEM82		MTNR1B	BEX1	SLFNL1
CPN1		SMC2	LTBP4	MMP13
APOC1		BIRC5	AP1M2	PARP6
SLCO1A2		NRAS	ANK3	LDLRAD1
TTC39C		NCAPD2	ARHGDIB	PNMA1
CLTCL1		COL27A1	SNAI1	NAP1L1
HLF		RAP2A	TXNIP	IFFO2
WNK3		SUSD4	SERPINB9	NRG3
TFR2		RRAGD	TPM1	ZNF608
GPR37		FLVCR1	FREM2	VWCE
CNDP1		PRR11	ACP5	HORMAD2
PBLD		COL22A1	CD9	TSPAN3
ANO1		MTMR11	CSF1R	MVP
SORBS2		FGFR4	ICAM1	SLC23A1
CBS		CLSPN	UNC5CL	COLCA2
STEAP3		SPAG5	MTRNR2L12	LIPH
TBX3		EIF5A2	SAMSN1	FKBP9
SERPINF2		SH3RF2	CNTN3	NPM3
KMO		POLQ	CITED4	EFNA5
CCDC177		RAD21	GBP5	SLC4A7
CYP2C19		ZNF367	CLSTN2	SPAG4
TMOD1		XRCC2	FHL1	ODF2L
SLC1A1		CCDC170	RCAN2	SMAD3
FMO5		PNMA3	CLIP4	FABP5
PKLR		SCG5	DPM3	ANKRD36
CYP27A1		TMEM64	RNASE6	CKB
SLC47A1		SMC1B	CLDN7	VEPH1
GAMT		FAM118A	EMB	AHNAK
CYP4F3		MSH2	STAB1	ZNF880
ANGPTL3		PTK2	RBMS3	COL10A1
SLC51A		CDCA7L	LAMC3	GOLGA8A
TTPA		BCL9	CD3D	PLEKHH2
CPN2		ZNF711	FPR3	GCNT4
HSD17B2		ATP1A1	NGFR	ADAMTS5
TENM1		GPC5	TRIM15	ARHGEF2
GATM		HOMER1	FTL	LAMA5
APOE		ORC1	CD53	SPON2
SERPINA10		ARL4D	TRIM22	DMBT1
SELENBP1		ZNF239	AMOTL1	PCDH17
ALDH2		ITGA5	TLR2	SNRPN
ACSS3		FDFT1	FCER1A	PDE9A
DSG1		ATAD5	VTCN1	FKBP14
EHHADH		ZNF761	LSR	TRAF5
C4B		CSAG1	PLP2	FBL
BHMT2		ZNF595	MAGEH1	ANPEP
GJB2		AKR1C1	TYMP	NMRAL1
ZBTB16		TMEM150B	SLC25A27	VAT1L
SLC25A18		UGDH	PRAMEF4	CPLX2
SERPING1		FDPS	MUC6	CLIP2
AGXT2		PCDHB3	S100A12	MROH2A
FBXO2		ZNF160	ACTG1	MFNG
CDHR5		MCM4	RPL13A	XKR9
CP		RNF157	TMEM156	BSG
PON3		POLA1	C3AR1	CTDSPL
CREB3L3		CPD	LY96	TMC4
CLDN14		UTRN	PPP1R15A	WNK2
SLC38A3		PTPN14	C5AR1	NUAK1
ASGR1		NCAPG2	NYNRIN	VASP
MAP3K5		SYCP3	PTPN13	PLAG1
PPP1R3B		FEN1	GSTM3	ZNF426
KLF15		BAIAP2L2	SYTL3	PPARG
ECHDC3		GDPD4	WFDC2	STC2
ARG2		YWHAZ	ANKRD1	EEF1D
ACADSB		ATP9A	TUBB6	NPIPB15
MYOM1		UCK2	DUSP6	DGKH
SLC17A3		CEP55	LCP1	OMD
IDO2		SREBF2	PIM2	ARHGEF16
PXMP2		SLAMF9	RAB20	UBE2U
NAGS		LRP12	BMP5	FAHD2B
CYP4F11		EID3	RPL36	TP53INP2
TOB1		UBE2S	FCER1G	SAMD12
TRPM8		MMP15	GZMA	CLDN1
NUGGC		MREG	BEX4	ZNF334
ACADL		DSN1	HLA-DOA	FBXO31
POR		SPC25	TFPI2	CRYBG3
TMPRSS6		LPGAT1	RPS21	VEGFA
GCH1		TFDP3	DUSP2	FAM135A
ABCA9		ZNF532	CLEC10A	ODC1
TDRD15		KIF18A	SLC15A1	CCL28
SULT1A2		IDI1	CCR1	RPLP0
ASGR2		TXNRD1	ICA1	MGAT4A
SRD5A1		PPM1H	PTH1R
IL6R		VSIG1	TINAGL1
SLC2A9		MMP3	SLC9A3R2
FOXP3		EIF3E	SLC3A1
CYP2J2		GJA10	EDNRB
CGNL1		DNAH1	CDC42EP1
KHK		ANKS1B	GPX1
MTTP		PEX6	POLR2L
RGN		GREB1	NEBL
MLXIPL		PRIM1	RGS10
IL1RN		CDC7	LBH
GLTPD2		C2orf72	SERTAD1
GLT1D1		LRRN3	SCTR
GK		PRKAB2	LDLR
HS3ST3B1		TPD52	TFF3
SORD		ZNF544	STK17B
C4BPB		SLC29A2	IL2RG
C5		DENND2C	FCGR3B
TIGD2		OSBPL3	F2RL1
EPB41L4B		ST7	HLA-A
SYBU		GOLGA8B	AIF1
SLC5A6		PCNA	RPS5
AMBP		IL17RB	IRF7
MST1		GBA	MPEG1
ACSL5		ZNF623	ITGB8
MASP1		RAB3B	CHPF
DEPDC7		E2F8	SCAND1
C4A		KRTAP20-4	COL4A3
CREG1		UBR5	C1orf198
ALDH1B1		FIGNL1	PTPRD
METTL7B		PODXL2	BMP2
IYD		STARD4	ITPRIP
ADHFE1		SALL4	GPRIN3
SERPINA6		STIL	PYROXD2
AADAT		AJUBA	CFD
EPHX2		INTS8	RPS12
RND1		PLOD2	KRT8
DDT		COCH	NEURL1B
PANK1		SGK2	EMP3
DGCR6		FANCD2	ANXA3
ALDH1A1		SMARCA1	LPL
MYRIP		CDCA5	FCGR2B
ABCC9		PRKDC	MYO7A
SDSL		SVIL	CD4
AGMAT		RASSF3	CTSS
CFB		PDZK1	MSR1
SULT1A1		ZNF682	SELP
CECR2		UGT1A10	STAT4
ABCA10		ANKRD30A	SLC22A15
RCL1		VSIG10	CITED2
SLC17A1		SSX2IP	TGFBI
SEC14L2		ZNF525	CST3
TMEM220		FLYWCH2	HLA-DMA
CYP4F12		SYNJ2	CXCL11
IGSF23		STXBP5	CPVL
PGRMC1		ACTL8	TRIB1
CFH		MAP2K6	ZDHHC2
CMBL		COQ10A	RPL18A
RHOU		NAP1L3	MUC3A
HAAO		B3GNT5	RPL18
IRS2		CDC25B	SNCG
TSHR		IQGAP3	CST7
SLC23A2		RNF43	GAS1
F7		NCAPH	MATN2
CYB5A		ITGA6	PIM3
GC		TP53BP2	JUND
APBA1		WWP1	FES
GCKR		CENPQ	CLEC11A
ACOX2		SNTB1	PLAUR
SERPIND1		ADAM15	SLC16A7
ACAA2		GSDMB	TMEM204
TCP10L		NPTX2	OBSL1
UGP2		MAGEA12	FGF14
GADD45A		MLLT11	MNDA
ERRFI1		GRB14	METRNL
QDPR		ZNF28	EPSTI1
MGST1		KLHL23	HCLS1
APOB		ZNF32	THEMIS2
RBP5		KPNA7	MYO10
KDM8		CDKN2B	ARRDC3
C1S		CTNNAL1	EZR
PLA2G12B		DBF4	GYPC
F10		SLC12A8	RERG
PPP2R1B		TRIM28	CTSD
PRAP1		ZNF726	CLIC6
HOMER2		ZBTB18	HAS2
RGMB		ZNF605	ALKBH7
GCDH		ZNF676	SEMA5A
KCNB1		KDM5B	RASSF9
PCSK6		HMGCR	TNFAIP3
DUSP10		CGREF1	APOL1
ELL2		PRLR	CLDN3
ETFDH		RBL1	NFKBIZ
ANXA6		PLEKHA6	TGFA
ACSM3		ZNF813	ODF3B
TM7SF2		RAB27B	DHX32
ST3GAL1		AGO2	TRPV4
ADI1		ACSS2	PAMR1
ERBB2		TUFT1	RNF180
SLC19A2		ERBB3	CSRP1
ACACB		PRTFDC1	GBP2
FOLH1		ACLY	AOAH
NDRG2		NLGN4X	RPL37A
FUOM		KIAA1522	SLC34A2
NBPF12		AGFG2	FMO2
SARDH		SLC5A9	GPR171
PAIP2B		DNAH14	PLA2G7
AVPI1		ITPR2	SLAMF7
FAAH2		KATNAL2	KCNS3
C3		SPTLC3	SLC7A1
SERPINF1		ETV4	BCL2A1
ALDH5A1		DTYMK	RGS4
PHYH		SPATS2	RPL35A
PDE7B		VPS13B	ART4
CAT		MPV17L	FOSL2
ENPP7		HSD17B3	CD48
CNGA1		CDK5RAP2	VASN
TGDS		KIF22	KCNJ16
PLIN5		NUDCD1	RPL39
DHODH		IPO9	NR2F1
SLCO2B1		ZSWIM5	PLA2G5
SDC1		SHCBP1	IL6
LRRC3		MTR	PTN
CFI		CENPJ	VWA1
PDE3B		EPB41L1	MRPL41
TMEM150C		PRSS48	PSMB9
ALDH4A1		THNSL2	CACNA1H
PSD3		UNC13C	ABRACL
CLU		EFNA1	RAB32
DCPS		PRPF3	CD79A
ARID3C		SEZ6	RPS2
CES4A		TTC6	GPR174
MICU3		ZNF704	AKR1B1
ABCA6		CORO2A	HBEGF
GLYCTK		WASF1	FAS
ACAT1		SOGA1	ETS1
CPT1A		TNRC18	RPS28
PLGLB2		PARPBP	CLEC2D
TMCO6		LRIG3	TNFAIP2
EVA1A		TTLL4	FGF19
ANKS4B		AFF3	SLC40A1
CYP11A1		SPATA25	ITK
TSTD1		RMI1	OLFML1
ALDH3A2		RAD54L	KLF6
PHYHD1		SLC29A4	CCR2
TST		FAM184A	RPL26
ACY3		ASPH	KIAA0040
HPN		TACC3	ZEB2
FH		TDRP	COMT
CA14		CPSF1	CORO1A
RORA		DPP4	PGM2
SLC39A14		RMI2	GSPT2
KLF9		SCRIB	KLF2
PRKAG2		RAVER2	BCL3
SCP2		NVL	GPR65
CRYL1		RPSAP58	PELI2
POGLUT1		SLCO4C1	RPS19
LPIN2		ZNF600	PLK3
ACOX1		TRIM16	BDKRB2
NUDT7		PNPLA3	CCL24
ACO1		FANCB	BASP1
GRHPR		ANXA9	TAP1
HAGH		ZYG11A	GZMK
ESR1		MAP4K4	SLA
ABCC6		RFC1	RPS26
CYP4V2		SCN8A	SELL
ADK		ACSL3	EVA1C
FOXO1		TNFSF10	MZT2B
DHTKD1		FRRS1L	ITGA4
ZNF385B		RNF144A	RPS24
CADM1		PRPS2	RASSF8
HYAL1		AURKB	TEK
CBR1		LENG8	EFHD1
LURAP1L		ATIC	ATP2B4
PLIN4		INTS7	TMEM100
F5		TUBA1B	MYEOV
RAB17		GREB1L	PBX1
NADK2		FRY	NKG7
FAH		ASAP2	MDFIC
GOT2		SMO	NDUFB7
NFIL3		ZNF418	RAPGEF5
ACSF2		CEACAM20	FGFR1
SOD1		SYNM	FDCSP
N4BP2L1		CRIP3	SERINC2
PC		TOR1AIP2	MRC1
IFNLR1		NECAB3	SAMD9L
SMOC1		SESTD1	FAM50B
CEBPB		STRIP2	PLSCR1
NUDT8		ZNF124	TNFRSF1B
ALDH7A1		PCDHB13	B2M
TMEM245		ARHGEF11	SDC3
PCBD1		RRS1	TMEM252
CYP4X1		CENPK	FBXW5
CPEB3		DCAF16	HK1
ECHS1		CENPA	GJA4
CUX2		NPR2	PSMB8
SC5D		NUP210	ALLC
ENTPD5		TET1	PER1
SLC25A42		ANKRD61	IKZF3
SPATA6L		CCT6A	PLEK
MPC1		TAF6	RPS4X
ECHDC2		ZNF117	MYO7B
		LRRC69	SYK
		CKS1B	LST1
		MMD	MIDN
		BARD1	SPSB1
		CROT	FCGBP
		TTC13	TPST1
		GTSF1	NPR3
		TMPO	CD151
		MCOLN3	S100A16
		RCC2	C6orf141
		PLCG1	CLEC7A
		GPR158	CRIP2
		GPAA1	PLLP
		CTAG2	HLA-DMB
		CSE1L	BAD
		POLE2	ABCC3
		PTPRQ	CD300A
		PKIB	DOCK8
		LBR	CYS1
		MYO6	AMOTL2
		HEATR1	RPS15
		TOPBP1	CAMK1D
		MBOAT4	CLEC2B
		FSD1L	SPATA18
		RIPK2	SSTR2
		SMG5	RABAC1
		ADNP	EPS8L2
		FZD5	PDE4B
		PLK1	GALNT15
		ANKRD26	NME3
		RCOR3	CD8A
		ZSCAN31	LAMB2
		ESPL1	SDR42E1
		ZNF765	LY86
		PCDHB14	FKBP8
		ZNF841	RPL9
		ZNF844	PTK6
		TEX11	PRDM1
		SRGAP2B	DDAH2
		SCAMP5	COLEC12
		PDPR	ITGB2
		FAM83H	MPZL2
		GJC1	SSBP2
		KCTD3	GMFG
		SLC7A11	IL18
		TIMELESS	CD96
		ADAMTS16	DSE
		SLC6A14	GBP4
		ZNF772	INF2
		USP31	NALCN
		GRB10	GIMAP7
		ZNF888	IL15RA
		HNF4G	SIGIRR
		C8orf33	RPS18
		NID1	ANGPTL1
		EBP	FZD1
		ZNF845	IL10RA
		TOMM40L	SPRY2
		HAUS4	DNAJB1
		CAMSAP2	DSEL
		OIP5	GNB4
		MASTL	FAM102A
		KIF18B	C1orf210
		RBM12B	IGSF6
		FRK	RASSF7
		SIPA1L3	KCNJ15
		ATF7IP2	PRKD1
		POGZ	KBTBD11
		CHD7	SPOCK2
		ZNF563	P2RY10
		ZNF611	TMEM30B
		SLC50A1	SFRP1
		MDM2	ACSL6
		MDM4	FTH1
		PARD6B	UBE2E2
		ZMYND8	GIMAP4
		DEK	KLF10
		NDUFAF6	RASL11A
		ENO1	MYO15B
		TROAP	BATF
		ZNF14	GLIS3
		NUP62CL	SHC2
		DCAF13	HBA1
		ZNF431	CYGB
		SASS6	HLA-E
		CENPL	DEFA3
		RNF213	PLEKHA4
		ZNF518A	IRAK3
		CTSV	C5orf46
		IGFBPL1	RPL13
		CLDN15	SBNO2
		HSD17B7	LIPA
		UNC119B	IL18R1
		ETV1	SLC7A5
		ATXN2L	S1PR3
		PUS7	TMEM259
		RALGPS2	NTN4
		CCNE2	RPL41
		OCLN	ZC3H12A
		ZNF808	PRF1
		ZNF43	SPIRE1
		ZNF678	UPP1
		PARP12	CD1C
		PIR	CELF2
		PARP1	WIPF1
		RAB11FIP4	ITGAX
		SOX13
		SUV39H2
		DARS2
		IRF2BP2
		CYB561
		POC1A
		ZNF551
		TUBB4B
		FMR1
		CAD
		TBCE
		UBAP2L
		BBX
		DNMT3A
		ANKRD52
		PRELID2
		IMMP2L
		EXT1
		PABPC1L
		CDHR3
		GNA12
		FMO1
		ATP1B1
		ACTR3C
		THOC2
		KLHL5
		SCARB1
		CCT3
		SNRPB
		TAS2R4
		WDHD1
		CNTNAP4
		SPATA6
		NRSN2
		ASF1B
		GPR75
		ZNF91
		SNX27
		ISM1
		CBX5
		CDC45
		CGN
		CHKA
		CENPM
		TMEM38B
		E2F7
		OR52E4
		RBM24
		ERV3-1
		ZNF189
		LAGE3
		CIT
		ZNF256
		TPR
		TAS2R43
		TUG1
		SCML2
		TAS2R3
		ZNF587B
		RFX5
		ZNF552
		HPRT1
		PLCZ1
		PAFAH1B3
		STIP1
		SKA3
		CENPH
		KIF20B
		XYLB
		CMTM4
		USP1
		SLC16A1
		GNAT2
		ERCC6L
		DIAPH3
		PLEKHA8
		RPS6KA3
		STX16
		PTDSS1
		ZNF586
		DHFR
		BRI3BP
		CALU
		EPHA1
		DCLRE1C
		BLM
		NFAT5
		CCDC88A
		MAD2L1
		PRRC2C
		NEDD4L
		DLG5
		PLOD1
		PLK4
		NEK10
		CYC1
		BRCA2
		E2F3
		BTBD3
		SPDL1
		ASH1L
		FANCG
		RECQL4
		SMAD5
		FOXA1
		NPAS2
		TMEM141
		LIMK2
		NSMCE2
		SLC35B4
		SQSTM1
		LIN9
		DCAF8L1
		PGK1
		IMPA1
		CSDE1
		AHCTF1
		MLLT10
		CDC25A
		TAS2R31
		PROX1
		BRDT
		MAGED2
		BRAF
		PGD
		ZNF300
		GNPAT
		AGPAT5
		NHSL1
		INTS3
		ZNF716
		GPI
		HSF1
		SMYD3
		ANKRD65
		PALB2
		ZNF550
		TAS2R19
		ATN1
		STK24
		CHD1L
		RFC3
		ZBED6
		VRK1
		SPINK5
		MANF
		UNC13B
		RCN2
		VPS13A
		SUZ12
		NUP188
		ZNF606
		HMGN4
		PM20D2
		PHKA2
		MTUS1

## Sheet: 7.PH modules
PH1	PH2	PH3	PH4	PH5
REG3A	AKR1B10	HP	C9	CRP
RHBG	GPC3	GSTA2	CYP2E1	CYP3A4
DKK4	SPINK1	IGFBP1	MT1G	SAA1
AKR1C2	PEG10	PLA2G2A	MARCO	DEFB1
ODAM	IGF2	ADH1C	SLC25A47	SAA2
NKD1	PAGE2	TAT	MT1E	HSD17B13
ALDH3A1	PGC	AOX1	HAMP	SDS
GLUL	GPR88	SLCO1B3	MT1M	SLC22A1
NOTUM	SPP1	CPS1	CYP1A2	CYP2A6
AKR1C1	ACSL4	SLC1A2	NNMT	CFHR3
CPLX2	AFP	HRG	MT1H	HAO2
CLDN2	MUC13	ADH4	C7	THRSP
SPARCL1	CYP7A1	CYP8B1	MT2A	SERPINA11
RNF43	DCAF4L2	PON1	FCN3	CYP2C8
SLC6A2	CYP17A1	LECT2	PCK1	AKR1D1
TNFRSF19	XPNPEP2	IGFBP2	APOF	TTR
CST1	TOP2A	CCND1	MT1X	MFSD2A
TBX3	UGT2B11	SERPINA7	FCN2	RELN
SLC7A11	COX7B2	ADH1B	CD5L	GNMT
PAGE4	BEX1	HPR	COLEC10	PGLYRP2
SLC13A3	SCD	SERPINE1	DCN	HPGD
AXIN2	EEF1A2	UGT2B10	VNN1	PIGR
LGR5	ACSM1	FTCD	CRHBP	CYP2A7
HHIPL2	MAGEA1	ABCA8	HGFAC	OAT
RBM24	NQO1	FETUB	LUM	F9
LAMA3	SSX1	MME	CYP2B6	G0S2
KCNU1	PDZK1IP1	KRT23	MT1F	AVPR1A
FAM3B	MEP1A	CYP3A43	CYP2C9	HPX
GRPR	FADS2	SLC22A10	CLEC4G	TDO2
SLC45A2	OR2I1P	CTH	TTC36	SPP2
AMACR	ASPM	EFEMP1	HBB	CLRN3
FAM169A	UBD	UGT1A4	APOA1	FBP1
RHOBTB1	TRIM55	NPC1L1	FOS	ALDOB
ACSS3	CAP2	CYP2C18	LY6E	GLYAT
ACSL6	MYEOV	COL1A1	MT1A	ADRA1A
CD55	CCL20	CHST9	FABP1	CFH
CABYR	RRM2	THBS2	HPD	GYS2
CDK6	HKDC1	C4BPA	DNASE1L3	ATF5
PHYHIPL	SCGN	PPP1R3G	DPT	C6
ZNRF3	TMEM45B	COL3A1	BHMT	SERPINA3
RASL10B	DHRS2	AQP9	JUNB	CYP4A11
BMP4	CENPF	PSAT1	UROC1	AFM
SNAI2	PRKAA2	CYP1A1	CDHR2	GBP7
FOXQ1	DKK1	HEPACAM	HBA2	LPA
ANKRD29	MKI67	GSTA1	MBL2	ARG1
ALDH1A1	FGF21	FST	CXCL12	PRG4
NAGS	LGALS4	COL14A1	LYVE1	LGALS3BP
TOX3	LYZ	MGP	NAT2	GLS2
DPP4	ROBO1	ABCB11	CXCL2	CYP2D6
ABCC2	DCDC2	PDK4	IGFALS	LRG1
OSGIN1	SGCE	LEPR	ID1	FGL1
SH3GL3	BEX2	CYP2C19	CCL21	ANGPTL3
C1QTNF3	CLGN	UGT3A1	AKR7A3	ALDH8A1
TTC9	PBK	GATM	RDH16	IGF1
EPHB2	MDK	COL1A2	SHBG	ANG
FMO3	SQLE	GDF15	APOA5	GLYATL1
TRIB2	TSPAN8	CCDC80	S100A9	GHR
HTR1D	LCN2	NAT8	THBS1	SLC28A1
NPL	MAGEA6	CDR1	SLC39A5	GREM2
PYCR1	MAGEA3	CDKN1A	TIMP1	SAA4
PROK1	PCOLCE2	AKR1C4	GADD45B	HSD11B1
SLC22A11	PRAMEF10	DPYS	FGB	ACSM5
FGF2	CCNB1	ABCG2	CCL19	SERPINA4
APCDD1	GMNN	ETNPPL	MFAP4	C1R
ARHGEF28	FADS1	PPARGC1A	SOCS3	SLC10A1
TKT	GABRE	KRT7	ALB	HMGCS2
CBR1	TPX2	IL32	A2M	ORM1
SLC5A6	ANLN	GFRA1	GADD45G	UGT2B7
SLC38A11	AURKA	P4HA1	C1QA	APOC3
UBXN10	MAGEC2	NR1I2	GCGR	AGXT
SULT4A1	LOXL4	NECAB2	INMT	ITIH2
GNG4	NRCAM	ITGBL1	COLEC11	HLA-DQA2
NEDD9	TSPAN13	PLEK2	LIFR	ALPL
FBXO31	SLC51B	CMBL	GDF2	ZG16
MAP3K8	PAGE5	SULT2A1	EGR1	DNAJC12
GCAT	GPAM	VCAN	BGN	C8A
NEK3	ITGA6	POSTN	CCL2	TFR2
PRR5L	PTH2R	BTG2	STAB2	TENM1
ITPR2	CDK1	SLC46A3	ASPG	LEAP2
DAAM1	NCAPG	CDO1	IGFBP3	TBX15
MYBPH	ELOVL2	IP6K3	BCHE	PIK3C2G
HRCT1	PTGFR	AASS	S100A8	PLG
ZNF503	XAGE5	TSKU	CYP39A1	ORM2
MLPH	TM4SF20	ICAM1	AEBP1	BST2
ARG2	ESM1	GCKR	PDGFRA	RBP1
HEXA	CCL25	ECHDC3	CXCL9	CH25H
TGIF1	PAGE1	SLC17A2	CETP	SLC27A2
FAM8A1	FAM111B	PYROXD2	ADH1A	CP
MAFG	MAP2	IGFBP5	VCAM1	SLC38A4
C9orf152	LAPTM4B	MMP2	FOSB	CYP4F2
MID1	ECT2	HLF	ANXA10	ADCY1
ABHD1	RAB3B	TNFRSF12A	STEAP3	HSD17B6
VSTM4	NUSAP1	SIK1	VSIG4	MFAP3L
UGGT1	MYO18B	PTGR1	SOCS2	SAMD5
CBX6	ATAD2	LY96	CLEC4M	NR0B2
DYNC1I1	ILDR2	GPT2	PTGDS	CDA
FLVCR2	CDKN3	SOD2	OIT3	KMO
FRMD3	COL2A1	ALAS1	RND3	LBP
CBX4	FASN	BOK	C1QB	C8B
TMEM150C	DTL	MAMDC4	C1QC	CPED1
HABP4	CDC6	LGALS3	TIMD4	IL1RN
PARVB	SLC22A9	ACSL5	ANGPTL4	APOH
DSP	UBE2T	COL5A1	CYP4A22	SERPINA5
BIK	IGF2BP2	FBXO2	SLC27A5	PLIN2
IQCH	AKR1C3	RANBP3L	PROZ	KLKB1
SP5	TXNRD1	SLC25A25	KCND3	SLC1A1
ASPSCR1	SULT1C2	ACSL1	HMOX1	VSIG2
CTNNA2	SLC44A5	PPDPF	MOGAT2	SLCO1B1
TSPYL2	RGS5	ANXA13	HGF	CD44
DISP1	FAM83D	BHLHE40	ADAMTSL2	TF
AMER1	MELK	PKLR	SRD5A2	ACP5
POLR1A	C15orf48	NR4A2	ASS1	PIM1
TMCO6	PTTG1	KIAA0040	GGT5	NAMPT
POU5F1	ONECUT2	PAH	MYC	KDM8
ALDH3A2	CTCFL	ADH6	CXCL14	VTN
INSIG2	HMMR	LTBP2	APCS	SLC25A18
MYH7B	HSD17B14	RND1	LCAT	IYD
FAM43A	HOXA13	SEL1L3	CFP	RCAN1
PREB	PRC1	ZFAND5	BBOX1	ALDH1B1
PARD3B	HMGCS1	FAM151A	CA2	SERPINA6
FBXO32	VIL1	MAN1A1	HSD17B2	PLSCR4
JMY	GGH	GNE	IFITM1	CCDC71L
CHAC1	ZSCAN31	ACADL	PEMT	F11
RGSL1	FABP4	CHCHD10	HLA-DRB1	LDLR
RNF217	KIF4A	ADAMTS2	C1QTNF1	PRSS8
SLC30A2	RASEF	KLF10	ASPDH	TMEM176B
LRP4	TNP1	APOM	DUSP1	F2
HS6ST1	KPNA2	SULF1	FBLN5	C3
RIPPLY1	NEK2	ARMCX3	ZFP36	BATF
ARIH1	TGM3	NR1I3	PHGDH	SERPINF1
LEF1	FDPS	ERRFI1	IL33	TRIM15
CNNM1	STMN1	KLF6	TYROBP	ITIH1
SH3BP4	HLTF	CES3	GBP5	SERPING1
MERTK	STEAP1	ELFN1	CLEC1B	HAAO
USP54	RGS16	SLC17A9	SLC13A5	PXDC1
USP35	ERAP2	ADRB2	BCO2	ETS2
GCLC	PRSS3	LSR	CCL5	APOC1
COL11A2	ZWINT	KCNJ8	OLFML3	PHYHD1
PARP6	FMO1	SLC6A12	EMILIN1	CREB3L3
KLHL21	LRRC31	COL6A3	WDR72	FOXA3
ADRA2C	FAM133A	DDT	MAT1A	RASGEF1B
SLC3A2	UGT2A3	TMPRSS6	HLA-DRB5	ESR1
HSDL1	VAT1L	SPTBN2	OGDHL	ATF3
SLC7A6	CCNE1	SLC25A15	PZP	C1S
NFXL1	ZNF331	SMOC2	CSRNP1	C1RL
DIXDC1	TNFSF10	EZR	ISG15	PLGLB2
ATP1A2	SNX7	SARDH	ECM1	SERPINA10
EXTL1	IGF2BP1	CTSD	RASD1	TMPRSS2
STRIP1	TARBP1	ACADSB	GPD1	MAFF
TSPAN5	PAPPA2	PLSCR1	CYP26A1	IL4R
	E2F1	FBLN1	CD14	CBS
	CENPW	DEPDC7	AHSG	TMEM176A
	SFN	ABCA9	IL7R	F12
	CTAG2	RNASE1	FGG	PLIN1
	CDC20	NCOA7	REEP6	PAPSS2
	DIO1	ANTXR1	CNDP1	LURAP1L
	DEPDC1	COL5A2	HLA-DQB1	ABLIM3
	SMPX	TMSB10	TMEM45A	SLC16A2
	EHF	SFRP4	FNDC4	SERPINC1
	HSPA1B	RBP5	HLA-DQA1	UGP2
	IGSF23	SLC23A2	HLA-DRA	CHRD
	PLVAP	ANXA5	CD81	ZC3H12A
	RACGAP1	KHK	SFRP5	TMEM100
	EID3	MTTP	CPN1	APBB1IP
	NUPR1	PTPRD	HLA-DPA1	TST
	MCM8	SPSB1	AGXT2	TSC22D3
	CYP4F22	SLC17A1	HLA-DPB1	PON3
	IQGAP3	HMCN1	CD74	AMBP
	KRT20	HGD	SERPINF2	ABAT
	INSIG1	SLC17A3	DCXR	SDSL
	TRIM71	FBN1	IFITM2	NFKBIZ
	STK39	ABCC9	CRISPLD2	C5
	WNK3	CYP27A1	FCGR3A	SLC39A14
	BTNL8	ABCA6	LAMA2	IFITM3
	ITGA2	BAAT	ENO3	GRAMD1C
	SPC24	CPN2	S100A6	SLC1A5
	UGT1A6	AR	CHST4	CAT
	MTNR1B	DAO	SRPX	IL15RA
	FAT1	INHBA	ACADS	C4B
	SLC38A1	SEC14L2	CYBA	BCL3
	OLFM2	CNN2	CD163	PHLDA3
	NUF2	FLNA	FREM2	EFHD1
	GSTA4	RGS4	TGM2	PTMS
	TCF19	PDGFRB	CD52	TGFBR3
	UNC93A	STMN2	GLTPD2	PER1
	MYBL2	SYBU	RAMP3	PNP
	SLC16A14	GNG12	PTH1R	SPATA6L
	PSPH	GLUD1	SVEP1	FAAH2
	PLCB1	F7	AKAP12	FES
	TMEM106C	ACOX2	FGA	DDB2
	IGSF3	MPPED1	PBLD	N4BP2L1
	KIF14	PDLIM3	MMRN1	ACY3
	PNPLA3	CTSC	MT-ND3	HS3ST3B1
	CCNB2	OSMR	QSOX1	AKNA
	FER1L6	SLC2A9	PHLDA1	PLK3
	GDA	INF2	AGPAT2	XCL2
	CCNA2	ALDH4A1	ID3	NCALD
	DTNA	HEYL	C11orf96	SDC4
	EIF5A2	SAT2	GGT1	MCL1
	MAL2	GPR180	PTGIS	FAM229B
	MPZ	GLYCTK	COL6A2	FILIP1L
	BAMBI	COL12A1	PKHD1	SERPINB8
	SERPINA12	TYMP	F3	RALGDS
	SOX4	DPYSL3	MZB1	GJB2
	AP1M2	MTHFD1	PLAC8	CFB
	ELOVL7	LPIN2	GEM	SAA2-SAA4
	SLC17A4	HSPG2	SRGN	ACAT1
	MCM2	TM6SF2	DPP7	CHST7
	SMC4	CCDC68	AXL
	LAMC1	MARCKSL1	GSTP1
	CD109	ENPEP	CXCR4
	STEAP2	TMEM156	GPT
	SERPINI1	MACROD1	CCDC3
	SKA1	ZNF385B	FAM180A
	PAGE2B	PXMP2	STEAP4
	ABCC4	ELF3	FSTL3
	RNF157	PCK2	TMEM82
	HELLS	HSPA4L	HCST
	ALDOC	KCNAB2	DUSP5
	TNFSF14	PLBD1	IGFBP7
	CTNND2	BAIAP2	FPR1
	MUC5B	FAM20C	ITGA9
	GPX7	CPB2	ACSM3
	TP53I3	SORD	IDO2
	TCEAL8	ERBB2	ASPN
	UGDH	S100A13	FCER1G
	KNTC1	TIMP3	TC2N
	ENPP2	RGCC	TAGLN
	ISX	GPNMB	CD4
	MCM6	CD151	CDH19
	EPB41L1	ARHGAP36	GCH1
	MOGAT3	ARL4D	FMOD
	REG1A	ABCA1	PRNP
	SESN3	TPM4	COL18A1
	ENAH	CCDC146	EPHA3
	ZNF676	SLC35C1	SLC9A3R2
	CSAG1	EPB41L4B	IER3
	SLC12A2	SRPX2	NKG7
	F13A1	PDP1	PCOLCE
	MAGEA12	CYP4X1	IL13RA2
	PRAMEF4	ARRB1	AADAT
	CLDN4	FAM149A	FOLR2
	FLNC	SCP2	COL6A1
	CNTNAP4	COL4A4	PRELP
	HMGCR	NCK2	IL1RAP
	PADI3	ARAP2	MST1
	ZNF83	IRS2	NPY1R
	CGN	TUBE1	LTBP1
	CPE	PDE11A	LDHD
	SOX9	SLC22A18	ADAMTS1
	UGT1A7	FGF14	CD1D
	THEM5	SLCO2B1	BMP10
	WDR76	ABHD2	MS4A6A
	ASPH	CDH11	AZGP1
	FZD6	DDR2	DBH
	CENPI	AKT3	CCR1
	SUCO	TTYH3	ANGPTL6
	ASAP3	TRANK1	CFD
	CKMT2	MMP15	PLTP
	RTP3	EVA1A	CEBPD
	SPAG5	ACO1	RGS2
	PDZK1	EPHX2	C8G
	UGT2B4	PIK3IP1	COMT
	COL15A1		CYBB
	TMEM150B		LRCOL1
	RND2		SULF2
	TDGF1		CISH
	SLC22A15		PRODH2
	PFKFB1		APOE
	CTTN		GZMA
	ANKRD22		ITM2C
	LIPG		SDC3
	RRAGD		SERPINA1
	FEN1		CCL4
	CCDC170		MASP2
	FANCI		CXCL6
	MCM3		LIPC
	DLGAP5		GRAMD4
	SORT1		ID4
	REN		ADM
	GOLM1		HHIP
	SLC30A10		CTSS
	DEPDC1B		DHODH
	MCM4		NGFR
	EZH2		KYNU
	TK1		ENG
	PFN2		JUN
	NDC80		SIGIRR
	S100A10		RCL1
	SLCO4C1		TRIM22
	EXO1		ISLR
	SEZ6L2		CLEC3B
	ACSS2		TNFRSF11B
	GINS1		LGALS1
	SCARA3		CPVL
	ME1		POLR2L
	MNS1		S100A12
	ENHO		AQP1
	EPS8L3		TNXB
	CKAP2		EPHA2
	ARHGAP11A		VMO1
	HPS3		EDNRB
	UBE2C		ACOT12
	BPIFB2		S100A11
	SQSTM1		SLC38A2
	THBS4		PAMR1
	KIF11		NDUFB7
	NEDD4L		RHOB
	CSRP2		CST3
	ALPK2		HLA-DOA
	CHML		RAB20
	NT5E		DUSP6
	OR52E4		MBNL2
	PDGFA		ADAMTS13
	SNCAIP		AQP3
	BUB1		CST7
	KIF20A		TSPO
	ATP8B1		STOM
	FGGY		PCDH9
	EVC		CSF1R
	FLVCR1		ID2
	LIN28B		ALDH6A1
	RAD51AP1		SGK1
	BRIP1		GABARAPL1
	IL17RB		MYL9
	EPPK1		FCN1
	GHRHR		CYBRD1
	SCPEP1		STAB1
	RFC4		GPM6A
	LMNB1		FOLH1
	PPFIA1		RGS1
	FIGNL1		AIF1
	COL4A1		KCNN2
	MTMR11		CFTR
	MREG		DPM3
	DBNDD1		KRT19
	NPM2		CFI
	RPL39L		CD69
	MSH2		HOGA1
	SMYD2		PLCXD3
	BUB1B		HLA-DMA
	ALS2CL		CD2
	B3GNT5		JUND
	GNPAT		BASP1
	STARD4		KBTBD11
	CDS1		PODN
	CHL1		GZMK
	TINAG		NRG1
	SLC16A7		KLF4
	CDCA2		TMSB4X
	SSX2IP		VIPR1
	ACLY		SPIC
	GNAZ		GAMT
	XK		CCBE1
	ACACA		TIMP2
	GBA		PFKFB3
	ANXA2		LILRB5
	CXCL13		CYTIP
	TP53INP1		TFF2
	SOWAHA		SLC19A3
	F2RL1		NR4A1
	PCSK9		GBP1
	SLC16A9		AGTR1
	KIF2C		MAP1LC3A
	BCL2L10		PAIP2B
	TTK		IRF8
	SNAP25		ARHGDIB
	RBP2		CD8A
	BRCA1		MPC1
	CAV2		LAMC3
	ATRNL1		HBA1
	GLUD2		GCHFR
	LSS		LST1
	CDC25C		TLR4
	MYRIP		P2RY13
	ZNF563		BMPER
	ZBTB41		ATOH8
	MYO5C		CYFIP2
	HSPA1A		CNTN3
	KLHL23		NFIL3
	ADAM23		MMP19
	CECR2		GRHPR
	HSPH1		LAPTM5
	FOXN4		CITED4
	RMI1		ASGR2
	GORAB		GPX1
	PRIM1		TACSTD2
	LAMB3		LILRA5
	IDI1		SHC2
	CHKA		CXCL1
	HJURP		ANKRD30BL
	TM4SF4		CD3D
	NEDD4		EXOC3L4
	PLA2G4C		FGL2
	IGF2BP3		EMP1
	UPK3A		MPEG1
	PRKAB2		GIMAP4
	VWF		SERTAD1
	GREB1L		EGFL7
	SCUBE1		PTPRC
	CHGB		ABRACL
	RAB11FIP1		TMEM47
	ARNTL2		TREH
	SEC11C		MXRA5
	RFX5		PIM3
	APOA2		LTBP4
	RFC3		ELN
	IRF6		MS4A7
	SIPA1L2		GOT1
	MCOLN3		TRIB1
	CAMK1D		NR4A3
	NEB		TEK
	ATP1B1		RNF152
	TBCE		SULT1A1
	SERPINE2		PPP1R15A
	PIR		PIM2
	KIAA1522		GBP4
	FOXM1		MRPL41
	SMG5		ADRA1B
	PRODH		MRC2
	SESTD1		PTPRS
	DARS2		LCP1
	CDCA7		LDHB
	DSN1		CITED2
	PLXNC1		C12orf57
	PRKDC		STK17B
	HORMAD2		ALKBH7
	PCNA		DTX1
	VEGFB		IL1RL1
	KIFC1		F2R
	IRAK1		RABAC1
	CKAP2L		PNRC1
	NEU1		ISOC2
	DUSP9		SULT1A2
	GXYLT2		IFI16
	PABPC5		EHD3
	SUSD4		HK3
	TMEM97		CCL24
	KLB		SCAND1
	CDC7		CD53
	FCRLA		RBP4
	CPA6		ACAA1
	GCNT4		GIMAP7
	ACTA2		GAS1
	CDH12		PROS1
	ADAMTS17		MS4A4A
	CDCA8		RHOD
	TOMM40L		C4A
	SLC2A5		SERPINB9
	GBP2		PTPRCAP
	MAP2K6		PRF1
	ATP1A1		LAMB2
	GTF2I		FCGRT
	ALOX15B		GSTZ1
	AFF3		HLA-C
	KIF15		SAMD9L
	SSX3		CD300A
	IPO9		ARL4C
	HSP90AB1		FSTL1
	SLC50A1		CD48
	MCM7		FHL1
	ZNF711		ANK3
	PCSK1		KRT8
	MBNL3		RNASE6
	ZNF648		FBLN2
	CACYBP		CORO1A
	GTSF1		ASL
	ZNF99		ARID3C
	B4GALNT2		TRPV4
	ARHGEF37		GSPT2
	CKS2		MAN1C1
	TESC		MRPL12
	ZNF726		SELL
	SPOCK1		THEMIS2
	IL6R		HPN
	PRKCA		FUOM
	GJA10		DUSP2
	ASB4		OAF
	UBXN2B		FCGR2B
	CRIP3		BEX4
	MYH4		RBMS3
	CLDN7		MYO10
	LPGAT1		CD79A
	TRIM50		CASP4
	RASSF3		EMP3
	TFRC		ITLN1
	CENPE		OAS2
	MAGEC1		HCLS1
	COL4A5		PROC
	RNF213		GPR65
	UPB1		CCL3
	PABPC1L		TMEM204
	TRNP1		IKZF3
	TRIM24		FCER1A
	CDHR3		CLEC11A
	TMEM14A		BDH2
	DHCR7		VKORC1
	GALNT13		SIGLEC1
	TYMS		TMEM220
	DSG2		SPI1
	FRAS1		TPT1
	ARHGEF11		S100A4
	NXT2		FPR3
	CGREF1		YBX3
	HSD17B7		MZT2B
	SKP2		IFI44L
	RGS7BP		IL2RG
	GPR158		PTN
	PLEKHA6		TNFRSF1B
	SNX27		CD38
	MARCKS		PCBD1
	KIF23		KLRB1
	ORC1		SLAMF7
	C1orf198		SELPLG
	COL4A2		COX7A1
	SLC44A3		HES1
	PRSS48		IL10RA
	TRIB3		TGFB3
	ATAD5		NDRG2
	MAPK13		TSPAN12
	POLE2		MRC1
	CCT3		KCTD12
	POLQ		PEG3
	RAB11FIP4		GCDH
	GUCY2C		SELP
	GREB1		EMB
	ICA1		FBXW5
	OXCT1		DVL1
	TMED3		SAMSN1
	TKTL1		PSMB9
	KCNMB3		MRPL34
	UBE2S		APLNR
	CPD		FOXO1
	TPRG1		GPR174
	FBXO27		AMDHD1
	ZNF28		THBD
	PGM2		RDH5
	HMGA1		IGFBP6
	CYP3A5		HLA-DMB
	MAP3K13		SOX6
	HTRA1		GMFG
	ALPK3		PPBP
	CLSPN		SRD5A1
	CA12		FHL2
	BCL9		CLEC10A
	ZXDB		TNFAIP2
	FDFT1		ANXA1
	XPOT		SLAMF6
	PODXL		TFPI2
	RAP2A		PEX11G
	NCAPG2		EPSTI1
	ANO5		ST6GAL2
	PSMD4		SH3BGRL
	PLOD2		BMP5
	OR10J5		RSPO3
	NPR2		NEU4
	RAP1GAP		MNDA
	PEA15		STX11
	BIRC5		UBE2L6
	MTMR4		PMP22
	SCAMP5		PTGS2
	RASGRF2		FAS
	DNAJC6		NTN4
	PPM1H		PANK1
	GSR		NR2F1
	TEX11		CYGB
	TP53BP2		LGSN
	C12orf75		IL18R1
	PGBD5		MXRA8
	FGF13		FMO2
	RBP7		CHPF
	BAIAP2L2		ALDH2
	MLXIPL		PDE4B
	VBP1		TSPAN7
	SIGLEC15		TLR2
	ENPP5		NTS
	E2F8		KLF2
	FRK		PARP8
	FAM184A		FCGR3B
	KCNT2		MYADM
	TMEM65		ENDOD1
	PCDH20		LRRC32
	OCLN		HLA-E
	SLC26A6		AMOTL2
	TOPBP1		AVPI1
	MUC15		GPR171
	MATN2		RIPK4
	NLGN4X		CTSW
	VSIG10		SKAP1
	SREBF1		CPEB3
	CYP4F12		CRIP2
	PAQR5		GIMAP6
	USH1C		SYNPO2
	CENPQ		SPATA18
	PTPRH		AOAH
	COCH		ALOX5AP
	GOLGA8B		GZMH
	LRRC1		ITGB2
	LYPLAL1		MASP1
	TUBB2A		ASGR1
	SLC10A5		ZDBF2
	PRPS2		MRO
	RTP4		TMEM259
	SNRPE		IER2
	ZNF652		FAM163B
	VPS45		CXCL16
	RHOBTB3		RNF125
	LRRC42		LAP3
	SERINC2		SLC2A3
	CLIP4		CTSL
	DDIT3		ITGAD
	CDKN2C		SLC9A9
	INTS7		ETFDH
	DNAH14		EBI3
	PIK3C2B		LRRC25
	ENPP4		C1orf162
	GCK		INS-IGF2
	ITM2B		PLEK
	PIEZO2		FAM167B
	HCN3		CLDN3
	EPHX1		C3AR1
	ATP1B3		BAD
	TOB1		ASPA
	ZNF595		SFRP1
	MYCL		EMC10
	ACTR3C		ODF3B
	ISM1		CD3E
	ZSWIM5		CDC42EP1
	UBAP2L		BCL2A1
	PTK6		VWA1
	CREG1		DGCR6L
	FAM20B		PLD3
	PYGB		GATA6
	KITLG		ALLC
	ZBTB18		PDCD1LG2
	SMC2		CCL18
	ELOVL6		ACADVL
	LAMB1		LBH
	RRM1		CELF2
	OSBPL3		PRCP
	TBL1Y		ACAA2
	ZKSCAN3		DMGDH
	PLXDC2		IL18
	KDELR3		SH2D1A
	NCAPH		MRPL54
	SPATS2		IGLL5
	SLC1A4		ESPN
	CLDN15		SCN7A
	TXN		CEBPB
	SREBF2
	ZNF704
	ZNF468
	GMPS
	ZNF189
	SPON2
	ETV4
	SLC25A33
	CC2D2A
	MID2
	CROT
	CAPN13
	TNIK
	SUZ12
	SMO
	PPP2R5A
	GLA
	ADD3
	GLS
	ATP6V1C1
	TUBA1B
	DEFB132
	CEBPG
	ERBB3
	TPD52
	NIPAL2
	FTL
	SCNN1A
	HOMER1
	CHP2
	PI15
	CTHRC1
	LANCL1
	CCDC13
	FMR1
	TNFSF4
	SCML1
	PFKFB2
	NDRG1
	CCDC15
	USP1
	TPR
	BTG3
	LPIN1
	KCTD6
	ST3GAL1
	GOLPH3L
	CDK5RAP2
	TBC1D16
	TUSC3
	XRCC2
	ANKRD52
	TMPO
	HMGB3
	SYCP3
	CDC45
	ZNF367
	PLA2G1B
	DIO2
	QRICH2
	NHSL1
	NDUFC2
	TSEN15
	HMGN4
	ZNF737
	SLCO1A2
	COL5A3
	KIAA0232
	FANCD2
	FAHD2B
	CNN3
	TMEM98
	CAMSAP2
	HSD17B3
	STIP1
	TMEM135
	TMEM38B
	XAF1
	ACAT2
	DNA2
	SCML2
	STOX1
	ZNF841
	CD34
	TMEM245
	CDCA5
	STIL
	CNTNAP2
	GPC5
	MCTP1
	CHD1L
	EFNA4
	PM20D2
	PARPBP
	CTNNAL1
	DHRS7
	ITGAV
	NSMCE2
	TPCN2
	TTLL4
	ERICH2
	RPS6KA3
	RAC3
	S100P
	PRMT6
	C8orf33
	SLC1A3
	GTPBP2
	LRRC58
	SNX10
	PRIM2
	CCNE2
	FN3K
	CCSAP
	ARL4A
	RPL22L1
	UNC13B
	APOC2
	RNASEH2A
	CASK
	TOR3A
	UBE2Q2
	SCGB1D2
	PPP1R9A
	KDM5B
	DTX4
	SHANK2
	TACC1
	CKAP4
	TOR1AIP2
	RAD21
	ADNP
	KCNJ3
	PIK3CB
	PSMD2
	MAP4K4
	CD40
	NVL
	UCHL5
	SPATA25
	TCEA1
	MSI2
	AGPAT5
	HAUS4
	JAZF1
	ARFGEF2
	SKIL
	CCDC167
	ABCA5
	ONECUT1
	ZFHX4
	MMP14
	AQP8
	KIF18A
	SLC5A9
	DONSON
	GLRB
	GOLGA8A
	MRPL21
	MTMR7
	ZNF678
	TRO
	NPFFR2
	PBX3
	TMEM64
	CAPN2
	DLG5
	CEACAM20
	CLEC2D
	SLC26A2
	NCAPD2
	PAQR9
	ANKRD36
	BARD1
	OR52E6
	GREM1
	SLC22A3
	MPC2
	PRR11
	FDCSP
	IL11RA
	POLA1
	TMCO3
	RBL1
	GSDMB
	SCCPDH
	MED13
	CENPK
	POGZ
	CDK5RAP3
	FBLIM1
	LRRC20
	TIMELESS
	MID1IP1
	HYOU1
	GYG2
	IL22RA1
	NUCB2
	CARD8
	NPLOC4
	EDIL3
	PRRC2C
	TES
	LPCAT2
	CLTCL1
	PLOD3
	MAPKAPK2
	XPR1
	RBBP4
	LRRC45
	NYNRIN
	SRPK1
	SH3RF2
	TADA1
	CCDC14
	IGHMBP2
	TRIM37
	DQX1
	TGFB2
	INTS8
	CENPJ
	TTC13
	C1orf112
	ENPP3
	ALDH1A2
	MBOAT1
	FKBP5
	MRPS23
	RB1CC1
	ANXA9
	IRS1
	TSPAN33
	SMAD3
	BRCA2
	ZNF57
	MPP7
	PRAMEF2
	PKM
	DMP1
	TBC1D4
	RFC1
	SMG7
	KLHL12
	ARHGAP5
	BAG2
	NSDHL
	MTR
	ZBTB33
	DAP3
	CCT6A
	SOBP
	CEP152
	NIN
	COA6
	LRRN3
	LIMK2
	RCN2
	CAPN12
	ZNF761
	CYB5R1
	INTS3
	ITGA5
	TPM1
	SRP9
	SOAT2
	GDAP1
	ZNF544
	ARMC1
	TUG1
	TSHZ2
	USP14
	RBBP5
	PRTFDC1
	HSPB1
	TDRKH
	FAM50A
	SHISA4
	PARP12
	CKS1B
	SASS6
	AKR1B15
	MCUR1
	HEATR1
	XPO1
	RCOR3
	ANKEF1
	MTHFD1L
	GSTM3
	TERT
	MROH9
	MMP9
	DEK
	SEC61G
	ZNF138
	ZNF221
	CBX5
	ULBP2
	PACSIN2
	TSPAN3
	BLVRA
	TULP3
	TM4SF5
	NOL3
	RAB34
	ATOX1
	CEP350
	ZBED6
	RNF187
	MDM4
	SLC17A5
	COMMD8
	SMAD5
	DNAH1
	ESF1
	TNR
	SIAH2
	CBX1
	TUBG1
	TDRP
	ATP9A
	CENPL
	F11R
	PPP6R3
	SERINC5
	ZYG11A
	PRPF3
	FRRS1
	NAA20
	RAVER2
	CHIC1
	SGK2
	NEURL1B
	CCDC152
	STC1
	ATRN
	PON2
	DSEL
	ZNF107
	ASF1B
	PHOSPHO2
	TRIM16
	PNMA3
	SYPL1
	SMC6
	FNBP1L
	NPAS2
	DDAH1
	TUBG2
	TTC6
	PSMD10
	VMP1
	VASH2
	ZNF165
	CSRP1
	SVIL
	NRBP2
	JAG1
	NAP1L2
	TRIM38
	PRKD1
	CAPG
	WSB2
	SLC6A11
	SLC35F6
	MAPK6
	TMEM63A
	CALCRL
	ABHD4
	TWSG1
	PADI1
	PRPSAP1
	RORC
	ZNF318
	CCL28
	UBE2Q1
	TAS2R43
	COL24A1
	ZNF721
	GAS2L3
	SLC26A3
	SLC12A7
	SPC25
	OR52N4
	C5orf51
	GPAA1
	UCK2
	ZMYM1
	ASB9
	GNAI1
	DNAJB11
	PSD3
	POLG2
	ATP8B2
	U2SURP
	PAG1
	SLC41A1
	CHAD
	PRLR
	TREM2
	ARPC5
	CCDC34
	MLEC
	SPINK5
	RALGPS2
	OR52E8
	CLK2
	CYP2R1
	CLTC
	ZNF300
	CNKSR2
	ARRDC2
	ROCK2
	CYB561
	CDC25B
	ZNF518A
	SPARC
	RAB3C
	CETN2
	SFT2D2
	GALNT1
	EDEM3
	KCNB1
	CENPA
	RPS6KC1
	MANEAL
	MGAT4A
	MSMO1
	AFAP1
	TAF1A
	DIAPH3
	NAP1L1
	KIF2A
	SYNJ2
	SEMA6C
	HSPA5
	BRI3BP
	MAD2L1
	VWCE
	SYT14
	PSIP1
	ASH1L
	RAD54L
	P4HA2
	ACSL3
	UHMK1
	PPM1L
	DTYMK
	ILF2
	CARD18
	G6PD
	ANKRD26
	COX6C
	TDRD10
	FUS
	SETD5
	FMO4
	FNIP1
	ESCO2
	UBR5
	SMLR1
	ANP32E
	MANF
	LRRC2
	MOSPD1
	BCAP31
	CKAP5
	HTATIP2
	MRAP2
	GCLM
	PCDHGA4
	MPHOSPH9
	BAIAP2L1
	BPTF
	RNF17
	ZNF253
	DLEU7
	CTSH
	ZBTB38
	HHAT
	ELOVL5
	NT5DC3
	FGFR3
	ABCG1
	CENPH
	TRIP13
	PTGFRN
	HSP90AA1
	CS
	GLDN
	LMLN
	SLC27A3
	RPSAP58
	ZNF789
	EIF4G3
	NELFE
	GTF2IRD1
	IDH1
	TROAP
	AHNAK
	NEK7
	LONRF2
	GLRX2
	SCG5
	CLSTN1
	FOXN2
	CMTM4
	TRAM1L1
	MAGED1
	ZYX
	NSD1
	IMPA1
	PODXL2
	OCRL
	XKR9
	ZNF605
	APBB3
	ZDHHC11B
	CANX
	SRGAP2B
	CDKN2B
	CDC25A
	SHCBP1
	HMGN2
	SCAMP3
	CHAF1A
	SLC39A1
	RBM12B
	THEM4
	TMEM81
	MMP12
	SLC25A30
	MND1
	ZBTB37
	HAX1
	FBXO45
	NUP155
	MCM10
	BCAT2
	THOC2
	DESI2
	KIAA0100
	XPO5
	TNFAIP3
	SKA3
	IQCG
	DAP
	POGK
	UBQLN4
	LAGE3
	LRP11
	MDM2
	DDTL
	NQO2
	CSE1L
	COL26A1
	PDZD11
	TAS2R13
	TUFT1
	ADAR
	SLBP
	CCNYL1
	FAM111A
	BLMH
	BMP2
	LBR
	GDPD4
	ZNF728
	CTPS1
	ZNF124
	NCOA2
	NR6A1
	NREP
	ACBD6
	CDK18
	ERCC6L
	SLC3A1
	TAS2R31
	FITM2
	PKDCC
	EIF4EBP2
	TAS2R46
	NPEPPS
	MYO15B
	BLZF1
	CASP8AP2
	FGD6
	ATXN2L
	NFE2L1
	NPC1
	HIP1
	ERMP1
	DNM1
	UHRF1BP1
	MAGEB17
	TACC3
	KNSTRN
	SEZ6
	ZDHHC2
	ZFP62
	MARVELD2
	CLIC1
	ALMS1
	UBE2U
	GCNT3
	PDIA2
	KPNB1
	DNMT1
	RCBTB1
	WNT5A
	SLC25A44
	EIF3E
	TRHDE
	CA9
	KMT2C
	APOLD1
	NUP43
	ZNF320
	AIDA
	COQ10A
	CLMN
	HSPD1
	PALLD
	MPZL1
	CEP55
	KIAA1958
	SATL1
	RUFY3
	STT3B
	EPB41
	DNAH11
	TAC4
	LARP1
	CADM1
	RTN3
	HMGB2
	ZNF623
	PI3
	NECAB3
	ZNF91
	SLC39A10
	MAST2
	TTC39A
	NUP133
	MORC4
	RRAGC
	RHOU
	DAB2
	LENG8
	PCDHB13
	CXCL5
	NEIL3
	NBPF15
	AGR2
	VPS54
	NPNT
	TENM2
	EFNA1
	DNMT3A
	NEK4
	TUBB
	KLF13
	ODC1
	ITGB3BP
	PYGO2
	SF3B4
	AMY2B
	BMI1
	SEMA4G
	IMMP2L
	C6orf62
	AHCTF1
	ZNF292
	TIAM2
	CNOT6
	TAS2R19
	KIF1B
	NFYB
	DSCC1
	CORO2A
	NBPF1
	SNX22
	FERMT1
	PTPRF
	TP53INP2
	SPTSSA
	PPP2R1B
	BRPF3
	TMCO1
	PPARG
	NR1D1
	CUL4B
	CCNL2
	NBPF12
	GFPT1
	ANKS1B
	ZNF552
	ENTPD5
	NRAS
	SLC12A8
	NCOA3
	USP31
	NES
	TULP4
	GNPDA1
	POLR2K
	DGCR6
	THNSL2
	NDUFAF6
	ZNF718
	PRAME
	ALCAM
	PHIP
	TRIO
	NUP205
	AURKB
	KLHL5
	TMCC1
	ASCC3
	SLX4IP
	LRRCC1
	DROSHA
	RBBP8
	RPL17
	MORC2
	IARS2
	PAPLN
	ARRDC3
	ASAP2
	ETAA1
	SRGAP2C
	C17orf58
	FRMPD1
	ZNF600
	TLCD1
	LEFTY2
	SOCS7
	KIF3B
	PRKCI
	FSD1L
	SETDB1
	PABPC1
	ANKRD61
	HSPA4
	SLC23A1
	ARHGEF5
	KIAA1143
	MYO7B
	CPPED1
	RFC5
	SCN8A
	ZNF669
	MTRNR2L12
	SLC29A1
	MKKS
	MSTO1
	SPDL1
	PLCG1
	NBPF10
	FANCB
	ZNF680
	APPL1
	TBL1XR1
	ZMAT1
	TNFAIP8L3
	SPESP1
	MOCOS
	OTUD6B
	ST8SIA3
	ZNF611
	MCAM
	CHPT1
	MMP11
	SSR1
	TSC1
	IRF2BP2
	LIMD1
	AVL9
	MYRF
	PPP4R4
	RAD51C
	HNF4A
	PTEN
	PPIL1
	APOOL
	NASP
	CDCA7L
	CHTOP
	LNPEP
	HIGD1C
	FOXRED2
	MYO5B
	PTK2
	HTATSF1
	EPDR1
	DGKH
	SLC16A13
	PDE4DIP
	CDC42BPA
	CHEK1
	GRPEL2
	ENO1
	ATP2B4
	PGRMC1
	EEPD1
	LYNX1
	SLC39A6
	TCFL5
	PSMB4
	NRSN2
	ZNF302
	USP2
	WDHD1
	SMYD3
	KAT2A
	ZNF639
	TPM2
	LIG1
	SCMH1
	GOLT1B
	SCTR
	PCGF3
	ZNF281
	VRK1
	MYH14
	DBF4
	TAF1
	GPR137B
	CMYA5
	NBPF9
	FGFR4
	KIF5B
	SLC20A1
	DNAJC13
	CBFA2T2
	DDX39B
	OIP5
	PDK1
	PIGC
	KIF20B
	GARNL3
	SUB1
	NPM1
	RPRD2
	CEP85
	ATIC
	VPS13B
	CSPP1
	SLITRK3
	AGAP6
	ABHD3
	ZNF43
	OGT
	ATP6V0A1
	MAGED2
	POC1A
	TRIM35
	RBM3
	ATP2A2
	RASAL2
	ACTG1
	PTGES3
	PEX6
	TRIM21
	LPL
	EML6
	KLF5
	COLEC12
	PDC
	MAP1B
	GPR75
	WIPI1
	ZNF684
	OR52N1
	NFRKB
	HSPE1
	FAM83G
	TMEM209
	ITPKA
	NDST1
	TRMT6
	SLFNL1
	LRRC8D
	SUGP2
	PMFBP1
	FBXO17
	SLC12A1
	FASTKD1
	IDO1
	SC5D
	TRPM7
	PLP2
	PGBD1
	MMD
	LGALS8
	ZNF808
	ANGEL2
	ESPL1
	CIT
	SGCZ
	OPTN
	IFT81
	NENF
	SMC1B
	GK5
	SRPK2
	SPTAN1
	PGD
	SUV39H2
	VPS8
	CACHD1
	MASTL
	ABCC5
	PUS7L
	SACS
	ZNF260
	SYPL2
	NFYA
	EFCAB13
	RRP15
	CHEK2
	EPHB6
	TUBA1C
	TIGD1
	SAE1
	NHLRC3
	CA14
	MOB3B
	TUBB4B
	SEC14L3
	TLK1
	SLC38A6
	FANCG
	VMA21
	CCDC93
	GALNT18
	ASAP1
	GLIPR1
	ACSF2
	TIA1
	FLAD1
	KAT7
	NCOA6
	TAX1BP1
	TMEM9
	ZNF44
	ANKRD50
	ABCA4
	RNPC3
	TRIM33
	BROX
	DOCK1
	ABCC11
	TTC37
	CEP95
	STX16
	TAS2R30
	SLC25A40
	MYO1A
	SSR2
	MYO6
	ELK4
	CCDC88A
	CYCS
	FAM217B
	GEN1
	ZNF716
	TAF9
	SOX13
	SMC3
	TRPC1
	MICA
	PTPRU
	NCKAP1
	HSPA13
	CGA
	OGN
	IER3IP1
	CDK12
	STXBP4
	GLMN
	ZNF708
	SLC25A43
	GINS2
	ZNF266
	HSF2
	TOMM20
	RFX7
	USP27X
	HSPB11
	CTSA
	GRB10
	FH
	NABP1
	RDH11
	CUTA
	CRTAP
	MYO19
	SPTLC3
	CDKAL1
	SRGAP2
	OR5H6
	TIMM17A
	KMT2E
	BPHL
	QSER1
	ADM2
	ANAPC4
	TMEM232
	NSFL1C
	WFS1
	SGIP1
	ANKRD36C
	FRY
	GAGE2A
	TJP1
	HOOK3
	GPSM2
	TMEM14C
	DYRK3
	CYP21A2
	PDSS1
	APOL4
	CAD
	AVIL
	TRIM2
	PARP1
	FLCN
	HAUS1
	NCSTN
	C2CD4A
	TRIM31
	SLC29A2
	SSR3
	ANO10
	CACNA1D
	MDC1
	DCAF16
	STRIP2
	METTL18
	CREB3L2
	LAMP2
	DLAT
	GON4L
	GATAD2B
	PIP5K1A
	ERMARD
	LDLRAD1
	CADPS2
	MET
	LIN7A
	PLAU
	CYP2A13
	CEP250
	TAF6
	THPO
	TLE1
	CEP192
	FGF19
	COG2
	ZBTB20
	CRLS1
	ZNF254
	NUDCD1
	CBX3
	MSH6
	ATRX
	IPP
	ULK4
	CDC27
	LRIF1
	PLS1
	SPINK14
	ENOSF1
	GRAMD1A
	SKA2
	R3HDM1
	ZNF14
	TMEM92
	TTC31
	FHOD3
	PALMD
	TMEM170B
	JTB
	ZNF682
	HPRT1
	IFNK
	EID1
	LRRC59
	ZNF782
	KDM4A
	CASR
	PDIA4
	KPNA4
	E2F7
	TFDP1
	SPEN
	STAMBPL1
	SENP5
	ZNF780B
	F5
	ZCCHC9
	AHI1
	WWC1
	PDIA3
	MPV17L
	ORC6
	TIGD2
	HNRNPU
	PLEKHA5
	MYO1D
	PDXK
	DDX60
	LIX1L
	UBL4A
	TEF
	NCMAP
	DMTF1
	ABL2
	ZDHHC23
	ZNF780A
	RAI14
	STXBP6
	BUB3
	GJA5
	WWTR1
	ZNF587B
	SMIM13
	TMEM19
	C20orf96
	FKBP4
	NAPB
	PLEKHF2
	ACTL6A
	DCK
	NME1
	KALRN
	MRPL24
	OR52N2
	MTFR1
	PSMD14
	THEM6
	PXMP4
	VAT1
	PPP1R2
	OSGEPL1
	QPCT
	FZD5
	SNRPC
	TAGLN2
	KHDC1L
	POTEF
	COMMD10
	NUCKS1
	NUP85
	HK2
	RNF2
	NT5C3A
	FBXO44
	MUC20
	PFDN4
	ZNF692
	CDKN2AIPNL
	STXBP1
	SUMO2
	PPT1
	CCDC117
	TWF1
	NDUFAF2
	PFDN6
	ZKSCAN1
	SLC9A3R1
	GALT
	COPG2
	PSMD11
	OMD
	WWP1
	SPICE1
	LPIN3
	RBBP7
	CNIH4
	GMFB
	UQCRB
	PI4KB
	CEACAM1
	CCDC50
	DOCK7
	TACC2
	TIPRL
	CCHCR1
	FOCAD
	TCEA3
	WDR27
	SNF8
	BRD8
	LAMP3
	WDR19
	FNDC3B
	ENOPH1
	PRELID2
	GJA1
	DOCK5
	NUP37
	FAM83H

## Sheet: 8.Normal & premalignant modules
N1	N2	N3	N4	N5	N6	N7	N8	N9	N10	N11
CYP3A4	GSTA2	MT1H	TOP2A	PLA2G2A	IL7R	AKR1B10	SPP1	FOSB	CYP3A7	SLC25A47
CYP1A2	GNMT	MT1G	NUSAP1	SPINK1	CCL5	CXCL10	CCL19	CCL2	GSTT1	JUNB
CYP2E1	CYP1A1	MT1M	ASPM	HAMP	CD3D	ACSL4	GPC3	EMP1	LGALS4	ANKRD30BL
ADH4	CYP2B6	CHI3L1	RRM2	APOA4	HLA-DRB1	KRT23	CCL21	IL1RL1	GPX2	CYBA
GSTA1	AOX1	SERPINE1	CCNB1	PRAMEF10	CYTIP	CXCL9	C7	TM4SF1	ISG15	HSPB1
SLCO1B3	CFHR3	AVPR1A	PTTG1	MUC13	CD2	PEG10	DPT	ADAMTS4	HGFAC	TSPO
CYP3A43	LPA	SERPINA3	CDC20	XPNPEP2	CD74	HLA-DRB5	CXCL6	MMP19	HBB	AGPAT2
HSD17B13	TTC36	G0S2	CENPF	FOS	PTPRCAP	CD5L	MMP7	RGCC	HBA2	APOE
ADH1B	IGF2	MT1F	UBE2C	LOXL4	SEL1L3	DCDC2	OR2I1P	KLF4	CDHR2	ASPDH
AKR1D1	CYP2C19	SOCS3	STMN1	UPP2	HLA-DPB1	DEFB1	SFRP5	CHST9	RASD1	GLTPD2
SRD5A2	KCNN2	MT1A	FAM111B	LCN2	HLA-DPA1	HKDC1	LYZ	MAFF	IGFALS	CLDN3
BBOX1	ALDH1L1	RND1	TPX2	IFI6	S100A4	C11orf96	EPCAM	DUSP1	IER3	BSG
ADH1A	PPP1R1A	TNFRSF12A	CCNA2	HLA-DQA2	NKG7	PDZK1IP1	LUM	MYADM	SHBG	BAD
HSD11B1	CFHR5	MT1X	CCNB2	SDS	CORO1A	LGALS3	CHST4	KLF6	ID1	GALK1
HAO2	BHMT	TNFSF14	PRC1	ACKR3	GZMK	COLEC10	MFAP4	LIF	GDF15	EGFL7
CYP2C9	CFHR4	MT1E	CDKN3	PLEK2	GZMA	TRNP1	EFEMP1	PPP1R15A	CRYAA	SCAND1
TTR	HEPACAM	CDKN1A	UBE2T	EGR1	CD8A	EEF1A2	INMT	SNAI1	ACSM1	CTSD
RANBP3L	MAT1A	PHLDA1	SPC24	HSPA1B	SLAMF7	GOLM1	GEM	ADAMTS9	TSPAN8	POLR2L
GLYAT	ADCY1	SAA4	HMMR	TMEM45B	CST7	FAT1	PTGDS	UBE2S	FASN	MZT2B
SULT1E1	DCXR	PIM1	ZWINT	IFI27	HLA-DOA	TIMP1	ID4	VWA1	PPDPF	CHST13
ADH6	SLC27A5	MT2A	KIFC1	IGFBP2	HLA-DRA	PRAMEF4	THBS1	NPTX2	LY6E	C8G
MME	ACSM2A	TRIM15	MKI67	INHBE	PTPRC	UBD	ADAMTS1	PLK3	GADD45G	REEP6
IDO2	PROZ	C9	PLAC8	SCD	KLRB1	HCST	AEBP1	LMNA	CCND1	TMEM259
DHRS2	CUX2	ZFP36	CDC6	PPP1R3G	LSP1	CD52	STEAP4	HAS2	UNC93A	DPP7
CNDP1	ACADSB	SPSB1	CDK1	CYP2D6	HLA-DMA	UGT2B11	AQP1	JUND	ID3	TMEM82
ADRA1A	ACSM5	NAMPT	NEK2	CTH	CLEC10A	CPE	COL1A1	TLR2	LGALS3BP	CHPF
CYP39A1	CYP3A5	ORM1	PBK	FNDC5	GPR171	CXCL11	BICC1	GFPT2	MID1IP1	RABAC1
BCHE	BCO2	MYC	ECT2	MYOM1	CD48	SLC2A3	CXCR4	TUBB6	UGT2A3	DPM3
CLEC1B	CLDN14	RPRD1B	DLGAP5	CHAC1	IKZF3	NR4A3	DCN	PHPT1	TSKU	LSR
SLC22A1	LIPC	ICAM1	NDC80	GRAMD4	TBC1D10C	LIFR	CXCL1	IL6	CITED4	MRPL12
ADH1C	PCOLCE2	SLC35C1	ANLN	EPO	SPOCK2	PIGR	KRT7	CD151	RGS16	LDHD
ZG16	ETNK2	SLC13A5	KIF20A	CCL25	CCR2	ENPP2	S100A6	GABRB3	A2M	LRP3
IL13RA2	SLITRK3	IL1RN	RACGAP1	PLIN2	GZMH	SULT1C2	CFTR	SIGLEC12	HMOX1	GPAA1
UGT2B7	TDO2	DHODH	SKA1	CXCL14	IL2RG	BIRC3	RGS1	RHOC	IL32	ODF3B
CMBL	DNAJC12	ADM	NCAPG	MFSD2A	GPR174	TREM2	ADAMTSL2	CHSY1	F2RL1	AKR7A3
AKR1C4	ASB9	UNC5CL	MELK	SLC51B	APOBEC3C	DDIT4	COL4A1	ARPC1B	MTRNR2L12	RPS15
LCAT	PCK2	EPHA2	DTL	IFIT1	STK17B	SLC38A1	MZB1	PLAUR	COL5A3	VMO1
ENHO	SCG5	GADD45B	CDCA8	MX1	IFI27L2	GPNMB	THBS2	FGF19	OLFM2	SIGIRR
SORD	NECAB2	DUSP6	KIF4A	INSIG1	LTB	CCL18	F3	ADAM15	DUSP5	TMUB1
SULT2A1	APOF	NCOA7	MCM6	AKR1C2	GBP5	C1QA	NTS	NABP1	ASPG	YIPF2
PSAT1	OXER1	OSMR	DEPDC1	ATF5	P2RY10	S100A10	CRISPLD2	VASP	HBA1	NDUFB7
SLC38A4	ABCC9	SGK1	MCM4	STEAP1	CD53	YBX3	SCGN	SLC9A3R1	GCGR	EMC10
CYP4A11	WDR72	DTX4	TTK	ELOVL2	EMB	CLDN7	FSTL3	ELOVL1	TM4SF5	MFSD3
GHR	CYP4F12	BHLHE40	TRIM31	CCL4	ARHGDIB	C1QC	COL4A2	PPP1R18	GGT1	COL18A1
DMGDH	ABCG2	ARNTL2	ARHGAP11A	SIK1	AOAH	TYROBP	MGP	ABCB1	CDC42EP1	MRPL41
AQP9	SPP2	LIMK2	GINS1	IFI44L	PRF1	C1QB	ITGBL1	PPP1R14B	FGFR3	CST3
CYP2C8	IL1RAP	RND3	SMC4	HSPA1A	CD3E	ZNF331	TACSTD2	CAPNS1	APOC3	FBXW5
AADAT	GFRA1	SOCS1	HJURP	DEFA3	FXYD5	RAMP1	COLEC11	MASP1	VASN	LMF2
SLCO1B1	MFAP3L	ODC1	BUB1B	ATF3	ITK	C15orf48	RGS2	B3GAT3	CKS2	DVL1
ACSM2B	NR1I3	CCDC71L	ASF1B	NR4A2	RGS10	LGALS1	TAGLN	CD9	MAMDC4	NME3
DGAT2	SARDH	FOSL2	CKAP2	OAS2	GYPC	MYH4	WFDC2	MMD	RAP1GAP	ARSA
UGT2B4	PHGDH	ELF3	BUB1	JUN	ITM2A	SRGN	PDGFRA	PIGT	PEMT	SLC26A1
ACSM3	CPEB3	MCL1	BIRC5	RTP3	HCLS1	CD163	CH25H	SPHK1	CIDEC	SLC9A3R2
CES1	FNIP2	LDLR	CDC25C	AKAP12	TAGAP	GPX3	IGFBP7	NCR3LG1	ANGPTL4	RPL36
DDC	GLYCTK	RALGDS	CENPE	PTGS2	LAX1	TP53I3	COL3A1	KDM6B	LAPTM4B	RPS2
KCNJ3	HAAO	SERTAD1	NUF2	S100P	GPSM3	PLTP	CXCL12	ADRA2B	FBXO2	RASSF7
DSG1	IL27	SGMS2	RAD51AP1	FGF23	KCNA3	KDELR3	FBLN5	CFL1	FPR1	GPX1
HSD17B6	CA2	KRT18	TPD52	FREM2	SELPLG	VSIG4	LAMA2	CSF3R	SLC39A5	GIPC1
SC5D	DHRS1	CXCL2	ATAD2	AURKA	WIPF1	APOL3	F13A1	ABRACL	TM7SF2	COPE
GATM	HLF	KIAA0040	TROAP	TMEM45A	SLA	IQGAP3	COL14A1	NUDT14	MCM2	CORO1B
KLKB1	SLC6A1	PLIN4	CKAP2L	FABP1	PIK3IP1	SLC22A15	COL1A2	TOX3	OSGIN1	LSM7
SLC17A2	FDPS	TGFB3	LAMP2	CDHR5	RAC2	CENPW	B3GNT3	RHBDD2	E2F1	WDR18
GLUD1	MLXIPL	BAG3	KIF23	SSX1	SLAMF6	MEP1A	EMILIN1	FOSL1	BDKRB2	IRF2BP1
ALB	AQP7	WWC1	E2F8	OASL	IL10RA	FEN1	MMP2	PITPNM1	IRF7	CDC34
ANXA10	ACOX2	CSRNP1	KNTC1	TNC	LCK	STC1	KRT19	TGIF1	HLA-C	MACROD1
F9	MTHFD2L	SLC20A1	MND1	TOB1	CLEC2D	SREBF1	VSIG2	PPP1CA	BCL2L10	GPX4
GBP7	TENM1	PIM3	B2M	SLC26A3	FERMT3	SULF2	BTG2	DNAH11	SUSD3	ERF
EXPH5	SLC6A13	MIDN	EXO1	PAPPA2	DEF6	SERINC2	BGN	SLC39A1	METRNL	MPG
ANO1	FMO3	GSKIP	NCAPH	SLC25A25	EVI2B	SLC17A4	FABP4	SLC35B2	GPT	NOXA1
PBLD	TMEM97	HES1		NRG1	ZEB2	HSPA6	HLA-DQB1	CD2BP2	NOTUM	FKBP8
SERPINA5	MOGAT2	SERPINB9		LRCOL1	CXCR6	VCAM1	PLVAP		KRT8	DNPH1
SLC47A1	CYP4X1	SOWAHC		SLC6A12	LIMD2	VNN2	NR4A1		C5AR1	PARP10
ALDH6A1	GSTZ1	ARL5B		IFIT3	SASH3	FCGR3A	CCDC80		TUBB4B	GAMT
PRG4	C6	ITPKC		MAB21L3	CD27	HBEGF	VWF		SDF2L1	JOSD2
LGSN	CFHR1	DDX21		IFI44	SH2D1A	CFD	MMRN1		TBX3	FGFR4
SHMT1	SEC14L2	SERPINB1		FADS2	DOCK8	SAMSN1	ACTA2		TREH	NPW
TRPM8	SAT2	ORM2		GK	CELF2	PFKFB3	ANKRD1		EPHA1	MASP2
AR	HOGA1	MYBPH		AKR1C3	ETS1	SDC3	VCAN		MAP1LC3A	SYNGR2
ALDH2	CECR2	ZC3H12A		DBH	CD5	THBD	LAMC3		PYROXD2	EPN1
EPHX2	EPB41L4B	KLF10		DNAJB1	GPR65	DBNDD1	RGS4		BMP10	PPP1R16A
ALDOB	GCDH	SLC1A1		CCL3	ARHGAP4	ONECUT1	HLA-DQA1		KLF15	DGCR6L
FOLH1	ECHDC2	TNFRSF10D		SYT7	CD8B	CSTB	STMN2		PCNA	TSR3
ESR1	ARHGEF26	TPST1		IL1B	STK39	AXL	SPARCL1		SLC22A18	ESPN
UPB1	KBTBD11	B4GALT5		GPR37	THEMIS	VIPR1	EPHA3		HHIP	LMAN2
CAT	CACNA1H	FNDC4		ACE2	ITGA4	TFPI2	GGT5		RPL39	LYPLA2
DPYS	TMEM14A	CASP4		IFITM1	TRAT1	APOLD1	GABRE		FLYWCH2	CSNK1G2
F13B	XDH	TSC22D1		MANF	GIMAP4	RNASEH2A	SLC12A2		F12	ALKBH7
SLC10A1	SLC25A18	APCS		TK1	CD96	CSF1R	NQO1		ALDH1B1	ADRM1
SRD5A1	ST3GAL6	PELI1		SLC3A1	ADAM28	FCER1G	PKHD1		GUCA2B	NDUFS6
F11	SMLR1	TMPRSS2		IFIT2	BIN2	ACP5	GDF2		ALPK3	C7orf50
AGXT2	HSD17B7	RASGEF1B		CA5A	TMC8	RAB3B	S100A14		CBX4	RPL18
DPP4	SMO	ABLIM1		OAS3	PARP8	SFN	PRELP		TAGLN2	MBD3
DNMT3L	N4BP2L1	LMNB1		DACT2	IKZF1	MYCN	PTGIS		SDSL	CCDC85B
GYS2	CBS	ABLIM3		STAT1	ARHGAP30	CPVL	IGFBP5		SLC2A4RG	TRIP6
PON1	HPRT1	RAB20		ARL14	PIK3CG	TXNIP	SPINT1		AGXT	YIF1B
IYD	SELENBP1	ZNF367		PTGFR	ATP2A3	MS4A6A	CDR1		FTH1	MRPS12
TMEM220	PNP	NR1D1		RSAD2	INPP5D	DIO2	FLNA		MKNK2	MFSD10
ECHS1	LSS	TRAM2		SELE	SYK	LAPTM5	TESC		TP53BP2	MRPL52
DHFR	MYRIP	IRF1		TUBB2A	TNFSF8	SIGLEC1	SRPX		NAT8	MRPL55
PDE11A	SHD	PLSCR1		MAGEA1	PREX1	MS4A7	FMOD		DDAH2	ACBD4
TTPA	GOT2	NFIL3		MRC1	IQGAP1	SPI1	HSPB8		ANGPTL6	POP7
PON3	EBP	MAP3K8		DCAF4L2	GIMAP7	GRN	EHF		NAGS	TMEM160
RGN	VSNL1	BCL3		PRSS3	EVI2A	CCL24	CLDN4		RHOD	CRB3
PXMP2	AZGP1	SDC4		EPSTI1	PTPN22	RBM3	MYL9		CDK2AP2	GSDMD
BDH1	DCAF11	HS3ST3B1		SIPA1L2	MAFB	FPR3	SDCBP2		IFITM2	MRPS34
ADCY10	ALAD	MBNL2		FADS1	JAK3	BCL2L1	GSTP1		ENPP7	CCDC124
HPX	PID1	SLC39A14		XAF1	CD84	MCM3	GMNN		CRIP2	ISOC2
APOH	RAD54L2	C2CD4A		HSPA5	LCP2	MVP	CD69		RARA	GUK1
SLC22A9	CFHR2	BLNK		OAS1	ALOX5	PKIB	TPM1		GJA4	EPS8L2
SLC2A2	GCAT	ADRB2		EFHD1	CHST11	TGM3	SVEP1		SLC16A13	EIF4EBP3
PHYH	NR1I2	RIPK4		TRIB3	CCR5	RNF213	CYBRD1		CCR1	SLC25A39
BHMT2	CYP27A1	PHC2		HPS5	GMFG	ITGB2	IGFBP3		NUPR1	COX8A
USH2A	FMO5	AGTR1		ABCB4	PYHIN1	P2RY13	LTBP2		RAMP3	TIMM13
SERPINC1		IL15RA		ARHGAP36	ARHGAP15	FOXQ1	MUC6		DHRS7	FURIN
GLYATL1		BCL6		CD83	RCSD1	PCOLCE	DKK3		EMC9	EXOSC4
C11orf54		NFKBIZ		CMPK2	SLFN12L	FOLR2	SOX9		SDC1	SHC2
HAO1		PNRC1		SLC51A	DOCK11	TM4SF4	COL5A1		SPON2	IGSF8
ABAT		NDST1		CALCA	DOCK10	MSN	DUSP2		TCIRG1	ZNF524
NADK2		CDC7		AMN	SAMHD1	MPEG1	HGF		PCP4L1	NHP2
PGRMC1		LONRF3		PPP1R3B	BTN3A1	MAT2A	CCDC3		ZBTB16	NACC1
CNGA1		HILPDA		MBL2	OSBPL3	BASP1	FAM180A		NDUFA1	CYB5R3
		ZBTB21		AJUBA	CD226	CCL8	TNXB		UNC93B1	GADD45GIP1
		KLHL25		FCAMR	RGS19	MS4A4E	COL6A2		ATP6V0E2	SCRIB
		PPRC1		BCL2A1	MS4A1	SSBP3	GAS1		DDT	CDC37
		ADAM19		ERBB2	SLAMF8	GSTA4	PIM2		PLD3	POLR2I
		PLK2		HYOU1	PIK3CD	CCDC68	S100A11		CLEC3B	NDUFS7
		PLIN5		GPT2	DOCK2	HIF1A	CD79A		CYSTM1	ROMO1
		GLRX		CLDN2	ARHGAP25	SHC1	RNASE1		SLC38A3	TMEM161A
		MAP2K3		TMEM154	ZAP70	CYBB	PODN		TMPRSS6	C8orf82
		CYP21A2		LEAP2	TMC6	FAM118A	ISLR		ATOH8	SLC38A10
		LNX2		SPIC	RASGRP1	DOK2	SCN7A		LILRA5	OPLAH
		FRMD6		TDRD15	TACC3	IL1R1	SORT1		PRODH2	NCLN
		HIVEP1		HTRA1	GZMM	GAS6	LTBP4		HDHD3	RBM42
		SBNO2		APOC2	CD6	CD1D	MDK		UBALD2	RHOT2
		YPEL2		NPY1R	IL2RB	DSG2	TYMP		DYNLL1	UBXN6
		SPAG5		IFI35	PLCB2	SECTM1	ASPN		EFHD2	OGFR
		ATR		FLRT3	MYO1F	GPR34	C1QTNF1		GLUL	ZNF358
		TRIM35		SIGLEC14	RUNX3	LST1	PLCXD3		GAPDH	POLR2E
		RANGAP1		TGDS	GIMAP5	CHML	MMP14		PLXNB2	TMEM205
		TJP2		DDX60	DGKA	CDKN2B	OLFML3		EFNB1	TST
		RRS1		ITGAD	TNFAIP8	PSME1	ELOVL7		LAGE3	THEM6
		H6PD		HSPH1		HMGN2	SMOC2		CRELD2	SLC25A10
		ALDH1A2		HERC6		RBPMS	TFF3		TRPV4	TRAPPC6A
		RHOB		UBXN10		IGSF6	CAPG		F10	MZT2A
		KCNK1		KCNJ8		ALDOA	FMO2		NAB2	MRPL34
		SEMA4B		TMEM106C		WASF3	PDGFD		ARHGDIA	CENPB
		CPN1		EGR2		PTGFRN	CRIM1		SQSTM1	R3HDM4
		PVR		SAMD9L		HLA-DMB	CLIC6		SLC10A3	NT5C
		TRIM40		DES		ICA1	SOX4		EVA1B	ZNF787
		SPRY2		GBP1		FUT6	QSOX1		GCHFR	ZDHHC12
		CDC37L1		GABARAPL1		EGLN3	LRRC32		EXOC3L4	MRPL28
		TIFA		EFNA1		CLCF1	ANXA13		HCFC1R1	TMEM115
		IL4R		RGS9		SH3BGRL3	SEZ6L2		WDR13	SLC4A2
		ZBED6CL		TXN		TGFBI	TC2N		C12orf57	TRABD
		CD274		RTP4		PRKAA2	IGLL5		MEA1	BTBD2
		PPP4R4		EPDR1		LILRB5	RBP1		CYP51A1	HSPBP1
		IRAK2		SAMD9		C3AR1	LXN		PRAP1	ABHD8
				SIAH2		LIPA	IGFBP6		CBR1	NINJ1
				FOXP3		PLA2G7	CPA3		RPS26	FAM47E-STBD1
				SPTSSA		NEBL	PTH1R		ARID5A	SDHAF1
				CPD		HMGN1	ANTXR1		SIVA1	NDUFS8
				HSPA4L		AIF1	PDGFRB		PCSK9	COX5B
				CPT1A		COL4A3	ATP1B3		CNTN3	NDUFA3
				AMOTL1		AKR1B1	ST14		PLIN3	ZNHIT2
				TCEA2		APBB3	HLA-A		UBL4A	SSBP4
				PSME2		RPS27	CA9		SSR4	NUBP2
				CYFIP2		EPS8L3	SPINT2		FAM50B	FASTK
				METTL7B		LAIR1	COL6A1		RPL8	SPATA2L
				IL33		NCEH1	FCN1		KIF22	S100A16
				BST2		MSR1	ENG		S1PR2	NR2F6
				FCGR2B		MBOAT4	JAG1		BOK	SLC39A13
				SLC17A9		RFC4	PLP2		DSN1	CTBP1
				LURAP1L		PLEK	GBP3		MMP12	PEX11G
				NFKBIA		HS6ST1	RAB25		OXT	YIF1A
				MOGAT3		NCKAP1L	NDRG1		EMD	NUDT22
				CPED1		FAM169A	FAM3B		FUOM	HMG20B
				IFNGR1		ME1	FCER1A		DAPK3	FAM3A
				DDTL		HK3	FBLN1		RPL18A	TRMT61A
				GLUD2		LCP1	GPR183		WDR76	RNH1
				VMP1		STX11	COL6A3		PTMS	NR1H2
				RGMB		GNB5	LAD1		GPC1	PGLS
				SHROOM1		HLA-E	GSN		USP35
				ZBTB33		MAGED1	CDH19		CTSA
				TIPARP		MS4A4A	TMSB10		SLC2A12
				DKK4		CD300A	LMCD1		HELZ2
				HERC5		ITGB5	TIMP3		EHD4
				GREM1		CTSS	C1orf198		SLC27A3
				VEGFA		ARHGEF40	NDUFA4L2		HSD3B7
				MAFA		NUAK2	CLDN10		COX6A2
				UGT1A6		CD72	ITGA9		UHRF1
				ULK4		CLEC12A	SGCE		NEDD8
				CLTCL1		NMB	CDH6		FAM167B
				PTX3		FABP5	GPRIN3		IFITM3
				AVPI1		ARG2	TNFAIP3		TSC22D4
				CYP4F22		C1orf162	ADAMTS13		RAC3
				ACKR2		PPT1	TNFRSF21		ATP6V1F
				TMEM123		ITGB1	LTBP1		PHLDA2
				SNRNP70		CLC	PMEPA1		YPEL3
				CD36		FABP3	PFKP		TWF2
				RDH10		TMEM139	AGRN		ENO1
				FAM83G		RELB	HSPA2		BCAT2
				IL2RA		ATP6AP1	ROBO1		TSTD1
				CENPQ		TYMS	COL12A1		RBP4
				PEG3		CMKLR1	ANGPTL2		ICAM3
				CREM		DTYMK	HMGB2		ELFN1
				CALR		ASCC3	LAMB1		DHCR7
				GOLT1A		FLT1	PDLIM3		SERPINF2
				SLC12A8		PTPRU	PAMR1		IER5L
				SERPINA1		PYCARD	RCAN2		CEBPD
				IER2		DAAM2	CCBE1		SIRPA
				PARP12		NCF4	FAM163B		LSM4
				PON2		MYO7B	CITED2		ASGR1
				OCLN		VAMP5	ARRDC2		CKMT2
				GDA		KCNK5	PMP22		RPL28
				PRKCE		OLR1	ANXA5		GPR182
				IL17RB		BLVRA	ANK3		RALY
				TDGF1		CTSC	MXRA8		MED16
				STOM		SUB1	TPM2		DAD1
				USP18		ADRA1B	ANXA2		SEC11C
				ASL		NOL3	TPM4		TSPAN4
				VBP1		KCNE4	CDKN2C		SLC16A7
				MORC4		GNB4	GJA1		CLUH
				HSP90AA1		SLC9A9	ECM1		ARMC6
				ANXA6		GOLGA8A	HEYL		ZBTB7B
				ETV7		GNA13	BACE2		SLC39A7
				DNAJB11		IRS1	TMEM156		MVK
				SUSD4		CLEC2B	RGS5		PROC
				NUDT8		LY86	VIM		NECAB3
				TMPO		SYPL1	LBH		FSCN1
				STEAP2		NUCB2	TSC22D3		CDC42EP4
				PDIA4		XCL2	TUBA1B		RGS14
				P4HB		COTL1	TIMP2		TNFRSF14
				SPIRE1		CD59	SPRY1		CDH1
				HTATIP2		NFATC2	FSTL1		DOK4
				PALM3		RGL1	MARCKS		CCL15
				P2RY12		LRRC25	ADAMTS2		RPLP2
				LRRC20		CNPY3	ANXA1		CLDN15
				SLC2A9		SSR2	SCRN1		FLOT2
				ENC1		PFN2	PTPRS		AIP
				HSP90B1		ADORA3	ENDOD1		SH3RF2
				ERBB3		LILRB1	ANXA4		PSMB5
				ARHGEF5		PAQR4	COX7A1		RPS28
				MX2		SKA2	TCF19		BHLHA15
				IFFO2		CD180	DPYSL3		FDXR
				MAGEA6		AURKB	TMEM204		RHOG
				SERPINA11		NFKB2	CLSTN2		EEPD1
				UBE2L6		VSIG10	FGFR2		PM20D2
				SMPX		BAK1	COL15A1		TUBG1
				IL1RL2			FBN1		PLEKHF1
				GTF3C6			FBLN2		SHISA5
				RASL11A			EDNRB		TIAM1
				GABBR2			SLC6A11		IRF2BPL
				PPIB			NGFR		PTPRF
				SIGLEC11			SPON1		RPL35
				PLS3			ALOX5AP		MT-CO3
				SCARB1			PROM1		PSPH
				CCDC167			SYNPO2		KIFC3
				CD99L2			BATF		GAA
				IFIH1			ARL4C		RNF187
				KLHL23			MOXD1		SMG5
				ABCC3			ITGA2		CX3CL1
				MXD1			EPPK1		SLC45A3
				ADAMTSL3			DTNA		HSD17B2
				FNDC9			RRAS		ITPK1
				OR2A7			NEURL1B		SLC29A1
				THNSL2			C1orf210		GPRC5C
				RRAGD			PKM		SNTA1
				ADAP2			FHL2		GNB2
				SLC27A4			CLEC11A		BCAR1
				ACADVL			HLA-F		NFKBIL1
				DCPS			CNN2		PALMD
				MYEOV			SRPX2		DGAT1
							GALNT15		DGCR2
							GPM6A		MOSPD3
							TNFAIP2		HYAL2
							SLC5A1		MXD4
							MYH11		COMT
							ITGAV		C6orf226
							TUBA4A		BCL2L12
							VTCN1
							KIF12
							PLA2G5
							KLF5
							MRC2
							BAMBI
							TRIM22
							ZYX
							KLF2
							EVC
							PTP4A3
							RPL39L
							MCAM
							TUBA1A
							LMOD1
							NEDD9
							PDGFA
							ITM2C
							RBP7
							GPC4
							MAP1B
							NPNT
							THY1
							HLA-B
							FILIP1L
							TMC4
							SLC1A5
							IRF4
							MYO10
							NCK2
							TNFRSF11B
							TNS1
							GNAZ
							FGL2
							LAMC2
							EHD2
							SPARC
							TSPAN15
							ARID5B
							GBP2
							DEPDC1B
							PAPLN
							RARRES1
							PTN
							RBMS3
							HSPG2
							FBLIM1
							SLC44A3
							CTSK
							ZG16B
							ACTG1
							CYP1B1
							IRAK1
							CYGB
							PALLD
							RASEF
							BEX2
							ELN
							KCTD12
							IFI16
							CCND2
							FHL1
							SH3YL1
							PODXL
							BMP5
							TGFB2
							FGF7
							CAPN2
							ARMCX3
							CLDN11
							SOD3
							EMP3
							RNASE6
							MAPK13
							COL5A2
							PKDCC
							SCTR
							GPRC5B
							LAIR2
							CD44
							RCN3
							SGCA
							LY96
							COL16A1
							NYNRIN
							BEX4
							MARCKSL1
							ITGA6
							SCD5
							POF1B
							CD34
							DERL3
							IGSF3
							TMSB4X
							SERPINH1
							TMED3
							PER1
							ITPRIP
							IER5
							FGF14
							BCAM
							LDHB
							INF2
							CTSW
							PRDM1
							NAV3
							THEMIS2
							BEX1
							FZD6
							NALCN
							KCNJ16
							C12orf75
							ESM1
							SYTL3
							EDN1
							FCGR2A
							LGALS2
							GRK5
							PTPN13
							CAP2
							LRP10
							TINAGL1
							PROCR
							MNDA
							DACT1
							MYOF
							PYGB
							HAND2
							NFASC
							AP1M2
							PHLDA3
							SMAD7
							SLC1A3
							AMOTL2
							MYBL2
							KHNYN
							ACTN4
							EDIL3
							NR2F1
							MXRA5
							CLIP4
							SNAP25
							FLRT2
							COL4A4
							PRSS8
							TTYH3
							B3GNT5
							PSMB9
							CPXM2
							GABRP
							RNF122
							TUBB
							PDE3A
							LAMC1
							BAIAP2L2
							AKAP7
							CLSTN1
							NOTCH3
							KIF2C
							ITGAX
							PLXDC2
							ATP1A1
							CD1C
							PRR15L
							VCL
							EZR
							SELL
							NES
							HMGA1
							ANXA3
							PLLP
							DPYSL2
							MYH10
							CCR4
							KANK2
							FKBP10
							GCNT4
							TAP1
							ASNS
							CAV1
							HSH2D
							PDE4D
							PCDH18
							RAB8B
							ISYNA1
							WLS
							GATA6
							SPAG4
							PRKG1
							MSRB3
							FAM171A1
							SEMA3B
							SSTR2
							CHST15
							CRYAB
							STAB1
							TMCO3
							SAMD11
							SFRP4
							SLFN11
							PLEC
							RAB34
							USH1C
							SUSD2
							SGCB
							MEGF6
							NDN
							ST6GAL2
							ADAM9
							UNC5B
							IL18
							ADAM23
							PDP1
							HMCN1
							ATP8B2
							RASSF3
							BMP2
							MMP9
							TES
							CLIC1
							S100A13
							FZD1
							GLS
							PEA15
							ARHGEF17
							ANGPTL1
							TPSAB1
							ITGB8
							RHOBTB1
							CHD3
							MAML2
							NPR3
							UGCG
							CNN1
							MCM5
							CNTFR
							C16orf54
							SELP
							SLIT2
							GPC6
							TMEM100
							PELI2
							MCM7
							GRAMD1B
							SPNS2
							SLC1A7
							RASSF2
							GPR176
							AKNA
							ARSJ
							COL10A1
							MYRF
							RERG
							FRZB
							DKK1
							FAM50A
							AHNAK
							SLC34A2
							PLAU
							PARM1
							LENG8
							SPATA18
							CHRDL1
							KCNS3
							MYH9
							GSTM3
							SERPINI1
							ZFP36L2
							OLFML1
							MAB21L2
							DDR1
							SERPINE2
							SYNJ2
							SFRP1
							LRRC1
							ITGB4
							GZMB
							TGFB1
							CYS1
							GBP4
							UCP2
							PRNP
							F2R
							TMEM47
							SNAI2
							TUSC3
							SLFN5
							TSPYL2
							MMP15
							BCAT1
							ZBTB4
							NEXN
							RAB11FIP1
							SLC7A1
							CKB
							FGFR1
							PAPSS1
							ZMAT3
							CCDC102B
							PPARD
							EFEMP2
							PDE1A
							CAPN6
							S1PR3
							LRIG3
							ADAMDEC1
							HMGN4
							CDH11
							CALM3
							TAX1BP3
							ENPP5
							BCL2
							SH3BGRL
							GALNT18
							CLEC7A
							SLC12A7
							IRAK3
							TANC1
							PTGER4
							CD93
							CCL26
							ABCC4
							ZNF83
							MYO1C
							PLAT
							CTSH
							NR2F2
							SESN3
							ABHD4
							CKAP4
							PAM
							RUSC2
							APLNR
							MTMR11
							SYT11
							KLF13
							CCDC146
							TCF4
							PSIP1
							CDC42EP5
							PAG1
							CACNA2D1
							FOXF1
							DNAJB4
							TRIB2
							MICAL1
							RRAD
							PCDH9
							CREB3L2
							MYH14
							TMEM51
							MFGE8
							PRSS23
							ARHGEF16
							MTHFD2
							GUCY1A2
							KRTCAP3
							SAE1
							NEB
							CARD16
							CLEC14A
							ENAH
							GAL3ST1
							LOXL2
							CDKN1C
							RSPO3
							TMEM54
							TRIM47
							SULT1C4
							SLC25A36
							ESRP1
							TINF2
							ECSCR
							MRAP2
							SFXN3
							WFS1
							BAX
							MICALL2
							MAGED2
							MAP2
							ADAMTS12
							PLXND1
							SEMA3C
							NCF2
							CDC25B
							CD81
							EVA1C
							ADAMTS10
							PAQR5
							COL4A5
							SLC22A17
							PLA2G4C
							FIBIN
							PLN
							SLC26A2
							STMN3
							TAPBP
							SLCO2A1
							CBX6
							GPX7
							CCND3
							RFTN1
							EPHB6
							GLIPR2
							CD163L1
							NRP1
							TACC1
							ARHGAP18
							NAP1L1
							PTMA
							TMED9
							PACS1
							LASP1
							PHLDB1
							ITGA3
							FAM43A
							PPP1R9B
							ACLY
							PAFAH1B3
							SYTL2
							ARMCX1
							RAB11B
							DSE
							PLXNC1
							MYO15B
							ANKRD36C
							PKN1
							AOC3
							LITAF
							PDE4B
							KLHL6
							TNFRSF1B
							TMEM30B
							PPP1R16B
							FGD6
							PTGIR
							CHST3
							TPPP3
							NFKBIE
							NEO1
							LRAT
							TNRC18
							RFX5
							PKD2
							MPZL1
							NPC2
							FYN
							ARRB1
							ATN1
							IL22RA1
							KIAA1522
							POU2AF1
							HK1
							SH3RF1
							CLIP2
							MFSD6
							FCGR1A
							GDI1
							CSF1
							ERV3-1
							MTHFD1L
							TNFSF13B
							SLC44A2
							AKT3
							MRAS
							ACTB
							PABPN1
							NOTCH1
							TCEAL3
							CIITA
							PRRC2A
							SULF1
							CASP1
							ITGA5
							NCAPH2
							ACCS
							PTTG1IP
							RASSF9
							DLL1
							ANKS1A
							MARVELD1
							ICOS
							LDB1
							CTSG
							NRM
							FAM83H
							RAB31
							CSNK1E
							CTLA4
							UPK3A
							HLA-DQB2
							TCEAL8
							CSGALNACT1
							ST6GALNAC4
							ZFPM2
							MXRA7
							FHL3
							PIEZO1
							CBLB
							MAMDC2
							SYT13
							SIGLEC7
							CDC42SE1
							SYNE2
							SNRPB
							CCDC14
							SLFN13
							FAM25C
							TOB2
							CALCRL
							PLCB1
							PLA2R1
							PEAR1
							YWHAZ
							LAMA5
							CTDSPL
							VEGFC
							LAMA4
							KCNJ15
							ETV4
							IL34
							MNS1
							ENTPD6
							RHNO1
							DNMT1
							KCNAB2
							WWTR1
							ALLC
							ABCC1
							LOX
							RASA3
							SAMD1
							C19orf71
							LIG1
							SYTL5
							HES4
							LAMB3
							FGR
							ABCA2
							BMF
							PIEZO2
							CREB5
							SH2D2A
							FAM102B
							CCDC134
							PNMA1
							TRAF1
							NCAPD2
							TSPYL5
							AP1G2
							RBMS2
							CETN2
							ARVCF
							LAMA3
							SNCG
							MYO1D
							TNFRSF19
							TRIM21
							CD86
							LIPH
							ZNF844
							DDR2
							UBE2Q2
							LPAR1
							EVL
							CTHRC1
							HM13
							ANKS1B
							MYL12A
							SBF1
							LPAR6
							VAT1
							PLEKHO2
							LIMA1
							GPRASP1
							LOXL1
							OMD
							TRAF2
							CLMP
							YWHAH
							OGFRL1
							SIGLEC8
							CD109
							PXDN
							CSRP1
							PLOD3
							SEMA3G
							JDP2
							MACC1
							IFT57
							CD38
							PAPPA
							SAP30
							SLC25A24
							PARP6
							CDC42EP3
							MYLIP
							ACIN1
							HNF1B
							ZFP62
							TWSG1
							ABCG1
							SEMA6D
							NBEA
							PLEKHH2
							CYTH3
							SF3A2
							CCL17
							RASSF4
							TPSB2
							CDH24
							DDB2
							TMEM87B
							CCR7
							ASAP1
							TSPAN3
							TGFA
							RAPGEF5
							PTGER2
							TNFAIP8L3
							ANKRD36
							RHOQ
							IGF2BP2
							TMEM98
							NIPAL2
							PRKCD
							TMPRSS3
							SNRPA
							CXCL16
							ARHGEF2
							PLAC9
							SLC6A8
							LAMB2
							SLC6A19
							NABP2
							ABCD1
							PLCG1
							ATP13A4
							SYNPO
							SPTAN1
							GRB7

## Sheet: 9.Cell cycle genes
Genes
SYCP2L
SYCP2
TGFBR1
SGF29
SLF2
BRCA2
RPS15A
RUVBL1
PIM2
DAB2IP
ANAPC2
ANAPC7
DRG1
CCNG2
CCNL1
PRR11
BCL2L11
CDC37
MAPK14
DDB1
XRCC3
CDKN2C
CDKN2B
CDKN2A
CRY1
PKN2
KIF13A
TP53INP1
ANAPC13
BLM
CENPF
RFPL1
CDC45
NSMCE2
CEP295NL
LATS2
MRE11
HBP1
KIF15
SH2B1
NUPR1
CCNI2
FOXM1
UBE2E2
SVIL
C10orf90
CEP295
ANLN
PRDM7
BRINP2
PRDM9
PRDM11
GPR132
JADE1
INCENP
AVEN
BTG1
BIRC6
TCIM
CKS1B
ALOX15B
AICDA
NR2F2
UIMC1
ZBTB49
BBS4
CSNK2A2
SENP6
AURKAIP1
RPA4
WDR12
SPDYE12
SPDYE10
IK
SPDYE18
GPR3
E4F1
ZBTB17
FSD1
BORA
PSRC1
BRD4
CDCA5
MCPH1
DDX11
CASP2
CDC26
HUS1B
GMNN
MCRS1
TADA2A
SYF2
ECD
SPATA22
CHORDC1
SCAND3
TIPRL
NME6
TOM1L1
PRPF40A
ACTR5
TMEM14B
RPRD1B
TENT5B
GPSM2
RAD1
MRGPRX2
GEN1
ACTR8
BIRC8
ECT2
WDR76
CCNP
SKIL
FOXO4
XIAP
PKD1
ZWILCH
ERCC3
FBXO31
CHMP2B
FAP
KAT14
HEPACAM
CCNT2
CDK2AP2
RAD17
USP47
L3MBTL1
GTF2H1
ZFYVE19
TPR
TPX2
NCAPH2
PLAGL1
CCP110
HSPA1B
FZR1
YEATS2
KCNA5
INO80
PCID2
PPP1R15A
GADD45B
GAS2
USP17L2
WIZ
FBXO4
CDKN3
TERF1
KIF11
LILRB1
RAD51C
EPC2
CASP3
PPP2R3B
SPDL1
ANGEL2
USP16
GFI1B
SPDYE1
ANAPC1
TAL1
DYRK3
USP2
CCDC8
TRIAP1
HMGA2
CALR
SMARCD1
MAP10
FAM107A
MOS
EME2
EGFR
RAD51AP1
ABL1
NCAPD3
AURKB
PDXP
RACGAP1
KIF25
E2F7
BRD8
CHMP3
LRP6
CDK8
TTC28
CHMP6
ZFP36L2
CD28
NAT10
BAZ1B
THOC1
BUB3
BUB1
TADA3
ZNF207
LCMT1
PRC1
PLRG1
CHMP2A
BRINP3
PTPN11
SIX3
ZNF268
CRNN
SPC24
CALM3
TP53I13
MAP3K20
STAT3
EDN1
TAOK3
CCNA2
FBXO5
HIPK2
NFRKB
SPDYE21
NUP62
ACVR1
NUDT16
RMI2
DMRT1
RPL23
TMEM67
MAD1L1
PARP3
UCHL5
MTBP
DYNC1LI1
CUL7
NUMA1
TTL
NEK11
PSMD10
BCL2
ZMPSTE24
GPNMB
WDR62
NR2E1
PIK3C3
KNSTRN
SIPA1
RARA
HERC5
ITGB1
RRP8
CNPPD1
CHMP4BP1
HSPA1A
NLRP2B
RAB6C
DCDC1
GIT1
NABP1
CCNDBP1
GADD45G
KAT7
CCPG1
ZWINT
HES1
BECN1
TGM1
NR4A1
PDE3A
CDK5RAP3
ANAPC10
CHMP4B
HSPA2
HPGD
SMOC2
YWHAE
MAP2K6
SIRT1
OOEP
YTHDF2
SUSD2
FLCN
OR1A2
MUC1
ARID1B
ANKK1
RPA2
CHMP4C
CHFR
RHOB
TELO2
EIF4G1
BIRC7
DIRAS3
LRP5
SH3GLB1
AXIN2
POLDIP2
MYO19
MASTL
CCNY
MDC1
ESPL1
PUM1
INCA1
ATF5
KCNH5
KLHL21
CDT1
DUX4
BTRC
CDC23
ANAPC5
ANAPC4
MORF4L1
DBF4
INSM2
RUVBL2
SPAST
IPO7
INO80E
IRF1
ANKRD17
CCNK
APPL2
RAB11FIP3
OBSL1
ADAMTS1
LFNG
ROCK2
NPR2
MX2
TRRAP
CSPP1
DACH1
PINX1
MAD2L2
E2F1
DDR2
JUN
CDK11A
FAM83D
BRD7
DAPK3
CCN2
DMAP1
ZFYVE26
PLK3
CEBPA
CTCF
BAK1
SUV39H1
HTRA2
TSPYL2
EPC1
ZNF16
CDC123
HLA-G
RAD51D
DDRGK1
APPL1
CPSF3
IL10
SGSM3
PRKACA
PSME1
BUB1B
CCNT1
UBXN2B
AURKC
CDC42
MYBBP1A
KIF20A
YY1AP1
ZNF703
HINFP
TNKS
TREX1
BMP4
BMP2
TRIM35
NCAPG
FBXO6
ZNF830
CDK5R2
ATM
TIPIN
SKP2
TMOD3
RIOK2
ANAPC11
DACT1
CDK5RAP1
SPHK1
SIN3A
PDGFRB
BIRC5
HHEX
HDAC3
CDK5RAP2
AURKA
PPM1G
TP73
ETAA1
AATF
ARID2
INO80B
TTI1
INSM1
CCNO
CALM2
CALM1
EME1
TAF6
CDC14A
SMARCA5
PTPN6
TSC2
EP400
CYLD
SOX15
JADE2
RAD21
MIIP
PPP1R13B
MOK
RGCC
RAD51
MAP9
EPGN
SPDYE13
MAPRE3
PKIA
SPDYE9
KLHL18
SPDYE6
BMAL1
DDIAS
NEK7
GNAI1
CACNB4
STAT5B
SASS6
SMC5
PRCC
CDKN1A
PHOX2B
CAV2
ASNS
SIRT2
TRIM36
ACTB
CDC14B
UHRF2
CDK15
SMARCD3
RHNO1
KIF3B
PER2
RBM14
MRGBP
TXLNG
RAD9B
MECP2
IQGAP1
PPP2R5B
NCAPG2
TTI2
TGFB2
MEN1
CUL9
APBB1
SRA1
RNF4
NUSAP1
CHMP4A
PAXIP1
ESX1
TOM1L2
TRNP1
NANOGP8
NPM2
NHERF1
OVOL1
STOX1
BIRC2
BIRC3
FGF10
PSME2
CLOCK
RAD51B
GADD45A
ING3
BABAM2
BTG4
BCL7A
INO80C
MAD2L1
SRSF5
POU4F1
NUGGC
XPC
OPN1MW
OPN1LW
SMC6
PPP1R9B
TBX2
CEP250
RNF112
HECW2
ATRX
CENPE
CCNL2
NBN
HUS1
USP28
DLG1
RAD23A
PML
BRINP1
NABP2
CDC25A
FGF2
RFWD3
GIGYF2
RNF167
INIP
FOSL1
SMC2
MBIP
YTHDC2
FEN1
KLF4
EML3
HEXIM2
UBA3
LEP
CLSPN
RUNX3
PIM3
SDE2
CRADD
UHMK1
CENATAC
BTG2
CCSAP
SMARCC2
ADAM17
PPP1R35
PRKDC
PTPRC
JUNB
LATS1
MACROH2A1
VPS4B
PRKCA
TFPT
ZPR1
WEE2
ANAPC16
PABIR1
TARDBP
SPDYE5
BCL2L1
BAX
PAGR1
DRD2
INO80D
ANKRD53
CCL2
KIF23
CABLES2
NANOS3
NANOS2
METTL13
YEATS4
ZNF655
CDK19
BRIP1
JADE3
ANAPC15
PRMT2
FOXA1
FOXG1
ALMS1
LIN9
RPS6KB1
INTS7
KANK2
CEP131
CDK13
XPO1
PIDD1
URS00003D1AE3_9606
URS000024463E_9606
URS0000476BE1_9606
URS00002C6949_9606
URS000014D9C1_9606
URS000233D22E_9606
NACC2
APEX1
CXCR5
SERTAD1
UVRAG
URS0000EA3BA1_9606
URS0000E9CA23_9606
escrt-iii_human
cdk10-cyclinm_human
ccnt2b-cdk9_human
ccnt2a-cdk9_human
idas-gem_human
cdt1-gmnn_human
inip-ints3-nabp1_human
g-atac_human
inip-ints3-nabp2_human
nua4_human
cdk5-p25_human
kiaa0409-suv39h1_human
cdk5-p35_human
md2l1_human-1
md1l1-md2l1_human
md1l1_human-1
ccnk-cdk12_human
hbo1-5.3_human
hbo1-5.2_human
hbo1-4.3_human
ccnt1-cdk9_human
hbo1-4.1_human
cenpj-stil_human
cyclind3_cdk4_human
cyclind2_cdk4_human
cyclind1_cdk4_human
cyclina2-cdk2_human
cak_human
hbo1-4.2_human
hbo1-5.1_human
cmyc_bin1_human
wich_human
rrm1-rrm2_human
rrm1-rrm2b_human
ccny-cdk14_human
ccnk-cdk13_human
ino80_human-1
ccnc-cdk3_human
URS000075DB2F_9606
URS000059C31C_9606
URS000016D2D4_9606
URS000039ED8D_9606
URS00004C9052_9606
URS00002C11C3_9606
URS00004996E9_9606
URS0001BD0A0F_9606
URS0000527228_9606
URS00002E857A_9606
URS00006E35E8_9606
URS00004AD914_9606
URS000075A42A_9606
URS00003A19A3_9606
URS000019B0F7_9606
URS00005CACA0_9606
URS00000E5433_9606
URS0000170CF4_9606
URS000005A8ED_9606
URS0000101689_9606
URS0000497496_9606
URS0000460483_9606
FOXE3
TAOK2
TGFB1
TGFA
EGF
PDGFB
ENTR1
HRAS
MYC
KAT2B
AHCTF1
MSH2
DHCR24
MNT
APBB2
RAD50
NEUROG1
BMP7
ERCC2
C6orf89
UBE2C
ING5
TTBK1
ABRAXAS1
TNFAIP3
SPDYC
BTN2A2
TSG101
MEPCE
TERF2
TACC3
SOX9
SOX2
BCL7C
CHMP7
TRIM37
PLK4
CDK14
GPR15LG
CDKL4
PHACTR4
PIK3R4
KAT2A
UBE2B
LGMN
RAB11FIP4
HOXC9
HOXA13
GPER1
GLI1
ZZZ3
DOT1L
CCNE2
ACTL6A
CHEK2
PTPRK
IHO1
WDR5
TRIM39
H2AX
SMARCA4
SMARCA2
DNA2
MAPK15
HORMAD1
USP44
DCUN1D3
TFDP3
CDK5R1
TEX14
KIF14
NCAPD2
MORF4L2
MAD2L1BP
PCLAF
NCAPH
NAA10
RHOA
ERCC6
RINT1
GTPBP4
NUF2
CCNF
CDK2
RBL2
PBRM1
FHL1
TP53BP2
CUL4B
CUL4A
CUL3
SETD2
CTC1
METTL3
STK33
RAE1
CTDSP2
CIT
GATA3
CDCA2
BABAM1
CTDSP1
TTK
E2F8
CEP120
SPDYE2B
PRKCE
CCNJ
KLHL13
ARID1A
RAB11A
EIF2AK4
BTC
KLHL9
ATP2B4
SMPD3
MDM2
VPS4A
TICRR
SPC25
PKP4
BAP1
TSC1
MBLAC1
HASPIN
SENP2
CENPJ
SPDYA
MAPK12
VASH1
CDK18
IER3
RCC1
THAP5
ATR
CHMP5
EIF4EBP1
NAE1
NUPR2
ADARB1
CHMP1A
INHBA
BCL6
CDC7
CDKN2D
NSUN2
BRCC3
HECA
SND1
WAPL
WNT5A
CDKL3
CSNK2A1
FZD9
CETN2
PTK6
LSM11
CEP97
TP53
TOPBP1
PIWIL2
GBF1
DDX39B
DUSP3
TPRA1
MDM1
CDKN1B
PTPN3
STXBP4
NEK10
CCNE1
WNT4
CCNA1
PKD2
SRPK2
MRNIP
BEX2
PIN1
PRPF4B
EIF4G2
FANCD2
CCNG1
NEK2
MNAT1
CCNH
CITED2
RBBP8
PDCD6IP
STIL
SHB
PHF10
DDX3X
SDCBP
PES1
KAT5
CDK11B
ASPM
UFL1
PLCG2
CDK1
PHB2
RAD9A
SMARCD2
KIF2C
CGREF1
AKT1
BCR
CDKL5
MADD
TAOK1
DUSP1
MN1
IGF2
FGFR2
IGF1R
CDK10
INS
RANBP1
PNPT1
FBXO7
DYNLT3
CCNQ
DTX3L
INSR
BRSK1
SPICE1
CCAR2
CABLES1
CDKL2
CAMSAP3
ANKRD31
BCCIP
RCC2
CCNYL1
FBXO43
CNTD1
INTS3
B2RBV5
NPPC
ZW10
PAF1
SLFN11
CDK12
CENPV
ORC1
PLK2
HNRNPU
GTSE1
STRA8
SPDYE2
SPDYE7P
ZFP36L1
HSF1
CLTC
TMEM8B
CKS2
AFAP1L2
FOXN3
IPO5
MEIOSIN
KIF2B
BIN1
SON
CDK4
CDK17
CDK16
CDK5
CDK6
CDKL1
PSMA8
CDK3
ADCYAP1
THOC5
WNT10B
MYOCD
CGRRF1
STK11
SMARCC1
RACK1
PKMYT1
CDK20
COPS5
MYO16
MEIOC
RRM2
DLGAP5
TNF
KMT2E
RHEB
JUND
RPS6KA2
NUBP1
NUDT6
ATRIP
CCNB1
CDKN1C
DBF4B
PLK1
CDCA8
BARD1
CDC6
PHIP
BRCA1
AKT2
IL1B
IL1A
USP19
USP51
SFRP1
RBL1
HEXIM1
CCDC57
CRLF3
GMNC
HSP90AB1
FGF8
SMIM22
CCNJL
PUM2
FEM1B
AIF1
HCFC1
MLF1
RPTOR
TAS1R2
GML
CDC5L
MAGEA5P
MAGEA4
PARP9
SFN
DPF1
DPF3
DPF2
PROX1
NPM1
EIF4E
PKHD1
ZFHX3
EZH2
VPS72
TAF1
MAEA
MSX1
HOXD10
PAFAH1B1
SLC6A4
RNASEH2B
RPS27L
CCNB3
HSPA8
TBRG1
ZNRF4
MED1
TRIP13
RB1
NKX3-1
KLHL22
SETMAR
MSX2
EREG
USP22
PTCH1
TP53BP1
GIPC1
LIF
NEK6
CDC20
BCL7B
SPDYE15
SMARCB1
SPDYE4
SLF1
MUS81
TBRG4
PRAP1
PSMG2
FBXW5
CHMP1B
SMC4
ID3
TM4SF5
MBTD1
DRD3
LSM10
HYAL1
CDC25C
CDC25B
FZD3
DTL
RRM2B
PPP2CA
INHA
PPM1A
PLCB1
ATF2
APP
WEE1
CDK9
MARK4
CCND3
KNTC1
CCND2
CDC27
CCNB2
OR2A4
FOXC1
CEP85
ING4
IGF1
IFNW1
E2F2
DYNC1H1
DCTN1
BTG3
PBX1
TIMELESS
GAS1
CDC14C
TRIM21
ASAH2
AMBRA1
NSFL1C
PPP2R1A
YY1
CDK7
SPDYE16
TFDP2
TFDP1
CDC73
TTLL12
SCRIB
FBXW7
SMARCE1
SIK1
SPDYE3
NEK9
MCIDAS
CCNYL2
NDC80
MEIS2
CHEK1
PTGS2
TERT
SSTR5
PRMT5
ANXA1
RRM1
ACTL6B
NLE1
DR1
UBD
BOP1
NUP214
MYOG
DDIT3
RPRM
SPDYE11
RAD18
ASCL1
CEP63
CCNI
RXFP3
KIF20B
APC
A6NJR5
MEAF6
PTEN
ID2
CEP76
CYP1A1
RPA3
RDX
NF2
CTNNB1
NOP53
GRK5
EVI2B
PSME3
RPL26
MECOM
PLK5
TAS2R13
C9orf78
PRNP
CTBP1
FIGNL1
DONSON
MKI67
EDN3
BID
CTDSPL
SPDYE14
SPDYE17
SPDYE8
SPAG5
CCND1
GJC2
PLSCR1
MTA3
MDM4
THAP1
WAC
PRPF19
TBX3
SRC
TFAP4
TRIM32
CDC16
ATAD5
PPP1R10
INTS13
ZMYND11
ACVR1B
CEP152
EXOC5
BRSK2
CCAR1
SSNA1
SENP5
MAP3K11
TUBD1
MAP4
APEX2
PCNA
XRCC2
CENPK
SPRY2
UBE2A
CENPA
KRT18
CDC34
RASSF1
GOLGA8S
BCAT1
REEP4
TUBG2
TMPRSS11A
HAUS4
LIG4
SIRT7
STRADB
TUBA3D
TUBA3C
TAF2
SLC39A5
CIAO2A
CEP44
CYP26B1
KMT5A
PPM1D
TUBB6
SYCE1L
CEP68
SLC26A8
MAPK13
MAPK7
SNX18
NDEL1
CHAF1B
CHAF1A
TBCD
MAP1S
PTTG1
CENPT
TOP3B
ZNF318
KIF18A
NEDD1
ZNF324
E2F6
KATNA1
SEPTIN9
TERB2
MLH3
RGS14
TACC1
EXD1
GJA1
RIDA
CSAG1
PPP3CA
RMI1
LMNA
LZTS2
SPOUT1
DDX11L8
EXOC6B
CAMK2A
CEP135
TUBGCP6
CCNB1IP1
PARD6A
DCTN3
FBXL15
CHAMP1
KIAA1614
CENPH
AKAP8L
DSN1
MCM7
VCPIP1
UBE2S
TXNIP
BTBD18
TUBB8
TUSC2
NSL1
PIWIL1
PDS5B
MYBL1
MCTS1
ID4
ORC4
SHOC1
AJUBA
MAPK6
RASSF4
TUBB
MSH6
PDE4DIP
SUN2
MAU2
CAPN3
AKAP8
BLCAP
CCDC61
HAUS1
RPA1
ZSCAN21
CCDC124
KNL1
USH1C
TUBGCP4
DNMT3A
ENSA
MCM8
CENPN
BROX
ZCWPW1
ENKD1
SPO16
SLC25A31
NASP
BANF1
INSC
TACC2
ERH
ARF1
MCM6
DMC1
NEDD9
TTYH1
BOD1
ANXA11
WDR6
ARF6
EFHC1
FMN2
SEPTIN7
E2F4
RAN
EID1
CD2AP
SPO11
PRKCB
FIGN
NOLC1
KPNB1
SKA1
MIS12
FAM32A
RABGAP1
MYBL2
MYB
SMC1B
MSH5
HSF2BP
PHGDH
CIAO2B
RCBTB1
SBDS
NLRP5
SUGT1
TDRD9
TENT4B
TDRKH
STAG3
ZBED3
KIF4A
MLH1
GOLGA8CP
LIG3
PRDM5
ANKLE1
CTDP1
SEPTIN3
FES
SEH1L
NUP37
NUP43
MAPK3
RBM7
PPME1
RPS6
PPP2CB
ING2
BRME1
KIFC2
RBM38
TUBB2B
CTDNEP1
CLIP1
LPIN1
GINS1
SMC1A
MELK
LSM14A
EXOC4
SSX2IP
PYHIN1
ZNF503
USP8
TUBE1
ING1
FBXL7
DNMT3L
HJURP
NUDC
LZTS1
OSGIN2
DMTF1
TENT4A
STAMBP
PCNT
KLK10
KIF22
ARL8A
MNS1
CROCC
HMCN1
TPD52L1
SPTBN1
SMARCAD1
SEPTIN4
SIAH2
RAD21L1
MCM2
TUBB1
MAEL
WBP2NL
CLASP2
OIP5
CASP8AP2
EPB41L2
TRIOBP
TLK1
UXT
WDHD1
FBXW11
ECRG4
SMC3
CREBL2
NRDE2
NAA60
AUNIP
EXO1
CEP164
TLE6
RASSF2
EXOC7
SPIN2B
KLHDC3
PHF8
IFFO1
CINP
CEP72
KIFC1
SEPTIN14
UHRF1
MMS19
ACTR2
SETDB2
ACTR3
KLF11
SYCE2
HAUS3
AVPI1
CCDC102B
PPP2R2D
FANCA
PPP1R12A
ALKBH4
KATNB1
SLC2A8
SUV39H2
PSMD13
DDX4
C1orf112
TESMIN
ZNRD2
LMLN
EHMT2
RPL10L
EXOC2
SPATA17
DCTN6
SLX4
GNAI2
RB1CC1
DMRTC2
STK10
KIF18B
CENPX
MRPL41
CACUL1
MAPK4
RTKN
ARL8B
FANCI
RIF1
SEPTIN11
MARVELD1
TUBGCP2
GOLGA8B
EXOC1
ARHGEF10
TUBA3E
NOX5
PCM1
PLEC
SKA3
UBR2
RAD54L
URGCP
TUBB3
SDCCAG8
MOV10L1
TEX15
RTF2
POLA1
MEI4
HEPACAM2
CECR2
UBE2L3
RNF212B
NDE1
NTMT1
SRPK1
CNTLN
SPECC1L
NIPBL
HGF
TUBGCP5
GOLGA8DP
EVI5
PRICKLE1
SEPTIN6
ZFP42
AZI2
TUBB4B
TUBA4A
TUBA1B
TTC19
ARL3
ARL2
SIAH1
ROPN1B
ESCO2
MPLKIP
CUZD1
NCOR1
USP26
FKBP6
RMDN1
RAD54B
SNX9
MCMBP
POLE
BOLL
FOXJ2
KASH5
STARD9
DEUP1
CAMK1
FAM110A
CKAP5
MYH10
MYH9
GAK
POGZ
SPRY1
PIMREG
RASA1
KIF3A
ndc80_human-1
e2f1-tfdp1_human
plk4_cep152_human
TOP3A
ROCK1
PDS5A
UNC119
TDRD12
GINS3
KIAA0753
CEP192
PRKCD
RSPH1
TOP2A
TOP1
LIPA
ERCC4
KCTD11
SEPTIN1
PIM1
FLNA
TBCE
SPIN2A
TRAPPC12
CIB1
PCNP
STAG1
STMN1
PPP1R1C
HAUS7
MAPRE2
CHTF18
TXNL4A
HELLS
PPP1CC
HACE1
USP33
EML1
HAUS5
CTCFL
BOD1L2
PARD3B
PARD3
WASL
SUN1
DYNLT1
NUP88
SEPTIN12
RHOC
GPSM1
USP3
EXOC8
TEX11
FANCM
GSPT2
RAB35
PAK4
DIS3L2
AGO4
SGO1
DUSP13
PAX6
RRS1
MAP3K8
SEPTIN2
ABRAXAS2
WTAP
UBB
ZC3HC1
SHCBP1L
BRDT
EXOC6
GADD45GIP1
TLK2
SAPCD2
ERCC6L
REEP3
LIG1
SYCE3
CUL2
CUL1
BANP
NDC1
TXNL4B
CDK2AP1
MCM5
MCM4
NAA50
CCDC69
PSMC3IP
WRAP73
ANKFN1
GNAI3
TUBAL3
KLHL42
CEP126
TUBA8
DSCC1
KHDRBS1
GTF2B
CENPS
MARF1
KDM8
ABCB1
USP29
MICAL3
TRIM71
PLD6
RNF212
RECQL5
MEIOB
TDRD1
TEX12
RPS3
CHTF8
RGS2
KIF2A
SEPTIN8
EML4
STRADA
MISP
TUBB2A
KLLN
M1AP
RTTN
POC1B
TTN
HFM1
IQGAP3
PARD6B
STEAP3
IQGAP2
TUBB4A
DCTN2
USP37
NEK4
NEK3
SNX33
CEP55
SYCP1
RPS6KA1
PPP5C
SYCP3
FAM9A
FAM9B
FAM9C
ESRRB
CSNK1D
CSNK1A1
PIBF1
CDCA3
TMEM250
GFI1
JTB
PRR5
CIAO1
RNF8
RALB
RALA
TAF1L
CENPI
SIX6OS1
CLTCL1
LIMK2
ANKLE2
MAPK1
SYCE1
CNTROB
MCMDC2
CFL1
RTEL1
HORMAD2
CNTRL
HMG20B
DCLRE1A
TOP6BL
PARD6G
TPPP
NDP
GATA6
TET2
TUBG1
MAJIN
MEI1
REC114
NIN
IST1
SLC16A1
HAUS6
KLHDC8B
ARHGEF2
UBE2I
RHOU
UPF1
RPS6KA3
H1-8
LLGL1
NES
CCNC
HTT
TUBGCP3
VRK1
SEPTIN5
SPAG8
STAG2
PIWIL4
PIWIL3
VCP
CLASP1
GEM
PTPA
RNF2
DDX12P
P3H4
C2CD3
PHF13
HAUS8
MITD1
EPB41
SPIRE2
CKAP2
MAPRE1
ASZ1
MZT1
GOLGA8F
SPIRE1
CENPQ
USP39
PPP6C
UTP14C
SKA2
KIF4B
TUBA1A
SPIN1
E2F3
NFIB
FOXJ3
CHD3
NFIA
TUBA4B
TUBA1C
ARPP19
ESCO1
MCM3
BACH1
CETN1
PTP4A1
TEX19
POC5
EXOC3
SLC25A5
TERB1
CUL5
PBK
USP9X
CENPW
LIN54
AHR
EZR
PPP1CB
PPP1CA
REC8
TOP2B
NPAT
LRRCC1
MEIKIN
BIN3
TUBB8B
SGO2
LLGL2
HDAC8
WRN
PMF1
AAAS
CATSPERZ
WASHC5
ARAP1
PDCD2L
EDNRA
CYP27B1
PELO
SAC3D1
NUDT15
RIOK3
EP300
GSPT1
TAF10
ANK3
DNM2
EPS8
MIS18BP1
NEK1
TRIM75
RBBP4
PRR19
IKZF1
KIZ
BAG6
MND1
PTTG2
PTTG3P
CENPC
SEPTIN10
MSH4
TK1
NR3C1
ITGB3BP
MIS18A
CLTA
BEX4
CETN3
HAUS2
ODF2
GOLGA2
RANGAP1
PPP2R1B
PPP2R5C
PPP2R5A
PPP2R5D
PPP2R5E
RPS27
NUP98
NUP107
NUP160
NUP85
NUP133
SEC13
CENPL
CENPO
CENPP
CENPU
CENPM
B9D2
DYNC1I2
DYNC1I1
DYNC1LI2
DYNLL1
DYNLL2
RANBP2
UBE2E1
UBE2D1
PIAS4
RNF168
HERC2
UBE2V2
UBE2N
H4C1
H2BC14
H2BC1
H2BC5
H2BC9
H2BC21
H2BC17
H2BC12L
H2BC15
H2BC4
H2BC11
H2BC3
H2BC12
H2BC13
H2BC26
H3-4
NSD2
RFC2
RFC5
RFC4
RFC3
YWHAQ
YWHAH
YWHAG
YWHAB
YWHAZ
PSMD3
PSMA6
PSMD2
PSMA5
PSMA4
PSMD12
PSMA3
PSMD11
PSMA2
SEM1
PSMA1
PSMD1
PSMD14
PSMC6
PSMC5
PSMC4
PSMC3
PSMC2
PSMC1
PSMB9
PSMB8
PSMB11
PSME4
PSMB7
PSMB6
PSMF1
PSMB5
PSMB4
PSMD9
PSMB3
PSMD8
PSMB2
PSMD7
PSMD6
PSMB10
PSMD5
PSMB1
PSMD4
PSMA7
UBC
UBA52
RPS27A
ORC3
ORC5
ORC2
ORC6
MCM10
PHF20
COP1
ZNF385A
PCBP4
DIDO1
SYNE2
TINF2
POT1
TERF2IP
ACD
H2AB1
H2AZ2
H2AC7
H2AJ
H2AC20
H2AC6
H2AC4
H2AC18
H2AC14
SYNE1
LMNB1
H3C15
[truncated: 114 more rows]
